# Supplementary material for: Integrating deep learning for post-translational modifications crosstalk on Hsp90 and drug binding[image]
Source: J Biol Chem. 2025 Jul 25;301(9):110519. doi: 10.1016/j.jbc.2025.110519 (PMC12398796; doi:10.1016/j.jbc.2025.110519)
Supplement: Supplementary Table 1 [file mmc2.xlsx]

## Sheet: Sheet1
Protein.Group	Protein.Ids	Protein.Names	Genes	First.Protein.Description	peptides	S1	S2	S3
P31948;P31948-2	P31948;F5GXD8;F5H783;P31948-2	STIP1-2_HUMAN;STIP1_HUMAN	STIP1	Stress-induced-phosphoprotein 1	33	31288400	19828800	18342400
P08238	P07900;P08238;Q14568;Q58FF8;P07900-2	HS90B_HUMAN	HSP90AB1	Heat shock protein HSP 90-beta	29	377891000	274955000	200820000
P15924	P15924;P15924-2;P15924-3	DESP_HUMAN	DSP	Desmoplakin	23	675843	352062	1396470
Q13085;Q13085-4	O00763;Q13085;A0A087X0W4;O00763-2;O00763-3;Q13085-2;Q13085-3;Q13085-4;S4R3S7	ACACA-4_HUMAN;ACACA_HUMAN	ACACA	Acetyl-CoA carboxylase 1	17	2360760	762329	953617
Q02790	Q02790;H0YFG2	FKBP4_HUMAN	FKBP4	Peptidyl-prolyl cis-trans isomerase FKBP4	14	21651600	8525990	15601300
P53041	P53041;A8MU39;H0YDU8	PPP5_HUMAN	PPP5C	Serine/threonine-protein phosphatase 5	14	26381900	9096920	10415400
P07900;P07900-2	P07900;P07900-2	HS90A-2_HUMAN;HS90A_HUMAN	HSP90AA1	Heat shock protein HSP 90-alpha	13	83702600	65406400	48819100
P11142	P11142;A8K7Q2;E9PKE3;E9PNE6;E9PS65	HSP7C_HUMAN	HSPA8	Heat shock cognate 71 kDa protein	13	13213300	32180800	24398600
P11498	P11498;A0A494C016;A0A494C0T2;A0A494C101;E9PRE7;P11498-2	PYC_HUMAN	PC	Pyruvate carboxylase, mitochondrial	13	1675630	1106740	1358650
P52272;P52272-2	P52272;A0A087X0X3;M0QZM1;P52272-2	HNRPM-2_HUMAN;HNRPM_HUMAN	HNRNPM	Heterogeneous nuclear ribonucleoprotein M	12	676252	1107070	927197
P13639	P13639	EF2_HUMAN	EEF2	Elongation factor 2	10	1803020	577163	1485770
P05165;P05165-2	P05165;A0A1B0GUX9;P05165-2;P05165-3	PCCA-2_HUMAN;PCCA_HUMAN	PCCA	Propionyl-CoA carboxylase alpha chain, mitochondrial	10	2684200	5084550	3714810
Q9HCC0;Q9HCC0-2	Q9HCC0;A0A0G2JM88;D6R9R1;D6RDF7;Q9HCC0-2	MCCB-2_HUMAN;MCCB_HUMAN	MCCC2	Methylcrotonoyl-CoA carboxylase beta chain, mitochondrial	9	13031100	9366900	7797850
P08670	P08670;P17661;A0A1B0GTT5;B0YJC4	VIME_HUMAN	VIM	Vimentin	9	1099320	1277520	1533260
P10809	P10809	CH60_HUMAN	HSPD1	60 kDa heat shock protein, mitochondrial	8	2092060	2490690	4469960
P14868	P14868;C9J7S3;C9JLC1;P14868-2	SYDC_HUMAN	DARS	Aspartate--tRNA ligase, cytoplasmic	8	870756	705522	597886
P38159;P38159-2	P38159;Q96E39;H3BUY5;P38159-2	RBMX-2_HUMAN;RBMX_HUMAN	RBMX	RNA-binding motif protein, X chromosome	8	495607	319407	991959
P02768	P02768;A0A0C4DGB6;B7WNR0;C9JKR2;D6RHD5;H0YA55;P02768-2	ALBU_HUMAN	ALB	Serum albumin	8	1775630	4445110	2253680
O95433	O95433;G3V438;H0YJU2	AHSA1_HUMAN	AHSA1	Activator of 90 kDa heat shock protein ATPase homolog 1	7	1146010	148460	705763
P25705;P25705-2	P25705;K7EJP1;K7EK77;K7ENJ4;K7EQH4;K7ERX7;P25705-2	ATPA-2_HUMAN;ATPA_HUMAN	ATP5F1A	ATP synthase subunit alpha, mitochondrial	7	422291	224239	259664
Q99615;Q99615-2	Q99615;Q99615-2	DNJC7-2_HUMAN;DNJC7_HUMAN	DNAJC7	DnaJ homolog subfamily C member 7	7	393459	245911	263659
P68104;Q5VTE0	P68104;Q05639;Q5VTE0;A0A087WVQ9;A0A2U3TZH3;P68104-2	EF1A1_HUMAN;EF1A3_HUMAN	EEF1A1;EEF1A1P5	Elongation factor 1-alpha 1	7	3934840	2717400	4970830
P26641;P26641-2	P26641;P26641-2	EF1G-2_HUMAN;EF1G_HUMAN	EEF1G	Elongation factor 1-gamma	7	3390070	2315790	2185220
P04075	P04075;P05062;P09972;A0A087WXX2;A0A3B3IS80;H3BPS8;H3BQN4;J3KPS3;P04075-2	ALDOA_HUMAN	ALDOA	Fructose-bisphosphate aldolase A	7	484183	0	489391
P0DMV8;P0DMV8-2;P0DMV9	P0DMV8;P0DMV9;P34931;A0A0G2JIW1;P0DMV8-2;Q53FA3;V9GZ37	HS71A-2_HUMAN;HS71A_HUMAN;HS71B_HUMAN	HSPA1A;HSPA1B	Heat shock 70 kDa protein 1A	7	3238060	8174500	5715790
P61978-2;P61978-3	P61978;P61978-2;P61978-3;Q5T6W2	HNRPK-2_HUMAN;HNRPK-3_HUMAN	HNRNPK	Isoform of P61978, Isoform 2 of Heterogeneous nuclear ribonucleoprotein K	7	635030	885401	1284560
P20700	P20700	LMNB1_HUMAN	LMNB1	Lamin-B1	7	513086	2436880	1508760
P17844;P17844-2	P17844;J3KTA4;J3QSF1;P17844-2	DDX5-2_HUMAN;DDX5_HUMAN	DDX5	Probable ATP-dependent RNA helicase DDX5	7	672118	1272730	1112800
P05166;P05166-2	P05166;E7ETT1;E7ETT4;E7EUY3;E7EX59;E9PDR0;E9PEC3;F8WBI9;P05166-2	PCCB-2_HUMAN;PCCB_HUMAN	PCCB	Propionyl-CoA carboxylase beta chain, mitochondrial	7	5966500	6437810	4031930
P50991;P50991-2	P50991;P50991-2	TCPD-2_HUMAN;TCPD_HUMAN	CCT4	T-complex protein 1 subunit delta	7	1230320	1076890	1685830
Q99832;Q99832-3	Q99832;Q99832-2;Q99832-3;Q99832-4	TCPH-3_HUMAN;TCPH_HUMAN	CCT7	T-complex protein 1 subunit eta	7	990964	728849	1179980
P68366;P68366-2	P0DPH7;P0DPH8;P68363;P68366;Q6PEY2;Q71U36;Q9BQE3;Q9H853;Q9NY65;C9J2C0;C9JDS9;F5H5D3;F8VQQ4;F8VVB9;P0DPH7-2;P68366-2;Q71U36-2;Q9NY65-2	TBA4A-2_HUMAN;TBA4A_HUMAN	TUBA4A	Tubulin alpha-4A chain	7	11477900	7301890	7240360
P07437	A6NNZ2;P04350;P07437;P68371;Q13885;Q3ZCM7;Q9BVA1;A0A075B736;Q5JP53;Q5SQY0;Q5ST81	TBB5_HUMAN	TUBB	Tubulin beta chain	7	7354230	2704560	2456140
P14625	P14625;H0YIV0	ENPL_HUMAN	HSP90B1	Endoplasmin	6	189801	310894	382327
Q16658	Q16658	FSCN1_HUMAN	FSCN1	Fascin	6	506341	611945	482201
P07910;P07910-2;P07910-4	P07910;B2R5W2;B4DY08;G3V2D6;G3V2Q1;G3V4C1;G3V4W0;G3V555;G3V575;G3V576;G3V5V7;P07910-2;P07910-3;P07910-4	HNRPC-2_HUMAN;HNRPC-4_HUMAN;HNRPC_HUMAN	HNRNPC	Heterogeneous nuclear ribonucleoproteins C1/C2	6	2367470	713291	2703410
Q9NZI8	Q9NZI8;Q9NZI8-2	IF2B1_HUMAN	IGF2BP1	Insulin-like growth factor 2 mRNA-binding protein 1	6	297482	742867	392044
Q9BTY7	Q9BTY7	HGH1_HUMAN	HGH1	Protein HGH1 homolog	6	4602410	781664	1344990
P35998	P35998;P35998-2	PRS7_HUMAN	PSMC2	26S proteasome regulatory subunit 7	5	339974	273447	330069
P06733	P06733;A0A2R8Y6I8;A0A2R8Y879;A0A2R8YEM5;K7EM90;K7ERS8	ENOA_HUMAN	ENO1	Alpha-enolase	5	842805	1564470	5096460
Q96CW1;Q96CW1-2	Q96CW1;A0A087WY71;C9JGT8;C9JJ47;C9JJD3;C9JPV8;C9JTK4;E9PFW3;Q96CW1-2	AP2M1-2_HUMAN;AP2M1_HUMAN	AP2M1	AP-2 complex subunit mu	5	422766	0	238396
Q9Y262	Q9Y262;B0QY89;C9JHP4;C9K0Q7;H7C3A0;Q9Y262-2	EIF3L_HUMAN	EIF3L	Eukaryotic translation initiation factor 3 subunit L	5	707392	493149	576198
Q16543	Q16543;K7EL68	CDC37_HUMAN	CDC37	Hsp90 co-chaperone Cdc37	5	3344810	1988280	2390360
Q96RQ3	Q96RQ3;E9PG35;E9PHF7;F5GYT8;G5E9X5	MCCA_HUMAN	MCCC1	Methylcrotonoyl-CoA carboxylase subunit alpha, mitochondrial	5	1771860	1840730	1914320
Q15233;Q15233-2	Q15233;C9JYS8;H7C367;Q15233-2	NONO-2_HUMAN;NONO_HUMAN	NONO	Non-POU domain-containing octamer-binding protein	5	1098640	1592790	1830690
P02545;P02545-2;P02545-3;P02545-6	P02545;A0A0C4DGC5;P02545-2;P02545-3;P02545-4;P02545-5;P02545-6;Q5TCI8	LMNA-2_HUMAN;LMNA-3_HUMAN;LMNA-6_HUMAN;LMNA_HUMAN	LMNA	Prelamin-A/C	5	174153	162494	204999
P14618;P14618-2	P14618;B4DNK4;H3BQ34;H3BTN5;P14618-2;P14618-3	KPYM-2_HUMAN;KPYM_HUMAN	PKM	Pyruvate kinase PKM	5	508431	669129	1822340
P17987	P17987;E7EQR6;E7ERF2;F5GZ03;F5H282	TCPA_HUMAN	TCP1	T-complex protein 1 subunit alpha	5	794450	504302	845937
P49368;P49368-2	P49368;E9PM09;E9PRC8;P49368-2;Q5SZW8;Q5SZX6;Q5SZX9	TCPG-2_HUMAN;TCPG_HUMAN	CCT3	T-complex protein 1 subunit gamma	5	691987	377997	376496
P50990;P50990-2	P50990;H7C4C8;P50990-2;P50990-3	TCPQ-2_HUMAN;TCPQ_HUMAN	CCT8	T-complex protein 1 subunit theta	5	658618	849929	1306080
P40227;P40227-2	P40227;Q92526;J3KRI6;P40227-2;Q92526-2	TCPZ-2_HUMAN;TCPZ_HUMAN	CCT6A	T-complex protein 1 subunit zeta	5	596190	369341	528176
O95801	O95801	TTC4_HUMAN	TTC4	Tetratricopeptide repeat protein 4	5	2599210	676032	1217880
P29401;P29401-2	P29401;A0A0B4J1R6;P29401-2	TKT-2_HUMAN;TKT_HUMAN	TKT	Transketolase	5	217946	485903	1087970
O43242	O43242;O43242-2	PSMD3_HUMAN	PSMD3	26S proteasome non-ATPase regulatory subunit 3	4	512295	290904	258241
P62195;P62195-2	P62195;J3KRP2;J3QLH6;J3QQM1;J3QRR3;J3QSA9;P62195-2	PRS8-2_HUMAN;PRS8_HUMAN	PSMC5	26S proteasome regulatory subunit 8	4	493302	0	480932
P39023	P39023;B5MCW2;G5E9G0;H7C422	RL3_HUMAN	RPL3	60S ribosomal protein L3	4	797753	0	479768
P60709;P63261	P60709;P62736;P63261;P63267;P68032;P68133;Q562R1;A0A2R8YFE2;A6NL76;P63267-2	ACTB_HUMAN;ACTG_HUMAN	ACTB;ACTG1	Actin, cytoplasmic 1	4	4119890	2882570	11784300
P30837	O94788;P00352;P05091;P30837;P47895;H0Y2X5;H0YMG7;O94788-2;O94788-3;O94788-4;P05091-2	AL1B1_HUMAN	ALDH1B1	Aldehyde dehydrogenase X, mitochondrial	4	281167	0	58699.8
P07355;P07355-2	A6NMY6;P07355;H0YKS4;H0YKX9;H0YKZ7;H0YLV6;H0YM50;H0YMD0;H0YMM1;H0YMT9;H0YMU9;H0YMW4;H0YN42;H0YNP5;P07355-2	ANXA2-2_HUMAN;ANXA2_HUMAN	ANXA2	Annexin A2	4	157620	0	238034
O95831;O95831-3	O95831;E9PMA0;O95831-2;O95831-3;O95831-5	AIFM1-3_HUMAN;AIFM1_HUMAN	AIFM1	Apoptosis-inducing factor 1, mitochondrial	4	308510	496372	531675
P04040	P04040	CATA_HUMAN	CAT	Catalase	4	291645	113571	554067
P81605	P81605;P81605-2	DCD_HUMAN	DCD	Dermcidin	4	4762830	5292230	12725600
P36957	P36957;P36957-2	ODO2_HUMAN	DLST	Dihydrolipoyllysine-residue succinyltransferase component of 2-oxoglutarate dehydrogenase complex, mitochondrial	4	771253	1490020	685596
O60884	O60884	DNJA2_HUMAN	DNAJA2	DnaJ homolog subfamily A member 2	4	1320500	833030	1146690
P38919	P38919	IF4A3_HUMAN	EIF4A3	Eukaryotic initiation factor 4A-III	4	123903	0	226824
P41091;Q2VIR3	P41091;Q2VIR3;H7BZU1;Q2VIR3-2	IF2GL_HUMAN;IF2G_HUMAN	EIF2S3;EIF2S3B	Eukaryotic translation initiation factor 2 subunit 3	4	176715	170175	561083
P14866	P14866	HNRPL_HUMAN	HNRNPL	Heterogeneous nuclear ribonucleoprotein L	4	252159	420240	409398
Q86YZ3	Q86YZ3	HORN_HUMAN	HRNR	Hornerin	4	1038650	1037900	2245520
Q14318-2	M0R2K9;M0R2Q6;Q14318-2	FKBP8-2_HUMAN	FKBP8	Isoform of Q14318, Isoform 2 of Peptidyl-prolyl cis-trans isomerase FKBP8	4	603475	1210380	876670
Q5T749	Q5T749	KPRP_HUMAN	KPRP	Keratinocyte proline-rich protein	4	851140	731031	1878000
Q03252	Q03252	LMNB2_HUMAN	LMNB2	Lamin-B2	4	150738	395331	295554
P05455	P05455	LA_HUMAN	SSB	Lupus La protein	4	559594	523293	575163
P61626	P61626;A0A0B4J259;F8VV32	LYSC_HUMAN	LYZ	Lysozyme C	4	811854	1160060	1040110
P54278;P54278-3	P54278;A0A2R8Y6S3;C9J167;P54278-2;P54278-3	PMS2-3_HUMAN;PMS2_HUMAN	PMS2	Mismatch repair endonuclease PMS2	4	243080	0	69316.5
Q9Y266	Q9Y266;A0A0A0MSS4;A0A0A0MSU9	NUDC_HUMAN	NUDC	Nuclear migration protein nudC	4	427013	687353	640846
P19338	P19338	NUCL_HUMAN	NCL	Nucleolin	4	170531	0	83745.5
P00558;P00558-2	P00558;P00558-2	PGK1-2_HUMAN;PGK1_HUMAN	PGK1	Phosphoglycerate kinase 1	4	517823	0	1209630
Q15365	Q15365	PCBP1_HUMAN	PCBP1	Poly(rC)-binding protein 1	4	725258	0	584204
P30101	P30101	PDIA3_HUMAN	PDIA3	Protein disulfide-isomerase A3	4	536759	639070	1233100
Q08188	Q08188;A0A494C0J7	TGM3_HUMAN	TGM3	Protein-glutamine gamma-glutamyltransferase E	4	364247	418797	1211600
Q9Y265	Q9Y265;Q9Y265-2	RUVB1_HUMAN	RUVBL1	RuvB-like 1	4	534895	427607	443219
P30153	P30153;B3KQV6;C9J9C1	2AAA_HUMAN	PPP2R1A	Serine/threonine-protein phosphatase 2A 65 kDa regulatory subunit A alpha isoform	4	384923	336329	430797
P38646	P38646;A0A3B3ITI4;D6RJI2	GRP75_HUMAN	HSPA9	Stress-70 protein, mitochondrial	4	385916	1175110	716113
P78371;P78371-2	P78371;F5GWF6;F8VQ14;P78371-2	TCPB-2_HUMAN;TCPB_HUMAN	CCT2	T-complex protein 1 subunit beta	4	743951	875999	1026330
P48643	P48643;B7ZAR1;E9PCA1	TCPE_HUMAN	CCT5	T-complex protein 1 subunit epsilon	4	823625	721768	1126090
Q9UNM6;Q9UNM6-2	Q9UNM6;A0A087WUL9;E9PL38;H0YD73;J3KNQ3;Q9UNM6-2	PSD13-2_HUMAN;PSD13_HUMAN	PSMD13	26S proteasome non-ATPase regulatory subunit 13	3	430410	0	180978
P43686;P43686-2	P43686;P43686-2	PRS6B-2_HUMAN;PRS6B_HUMAN	PSMC4	26S proteasome regulatory subunit 6B	3	415769	355965	388094
P62701	P22090;P62701;Q8TD47;C9JEH7	RS4X_HUMAN	RPS4X	40S ribosomal protein S4, X isoform	3	157793	0	129574
P36578	P36578;H3BTP7;H3BU31	RL4_HUMAN	RPL4	60S ribosomal protein L4	3	1579220	1540200	1508420
P54136	P54136;E5RH09;E5RJM9	SYRC_HUMAN	RARS	Arginine--tRNA ligase, cytoplasmic	3	216464	213495	183182
Q9NVI7;Q9NVI7-2;Q9NVI7-3	Q9NVI7;H0Y2W2;Q9NVI7-2;Q9NVI7-3	ATD3A-2_HUMAN;ATD3A-3_HUMAN;ATD3A_HUMAN	ATAD3A	ATPase family AAA domain-containing protein 3A	3	203848	229976	249858
P27797	P27797;K7EJB9;K7EL50	CALR_HUMAN	CALR	Calreticulin	3	186014	189742	485105
P04637;P04637-2;P04637-3;P04637-4;P04637-5;P04637-6	P04637;A0A087WT22;A0A087WXZ1;A0A087WZU8;A0A087X1Q1;A0A0U1RQC9;E7ESS1;J3KP33;P04637-2;P04637-3;P04637-4;P04637-5;P04637-6;P04637-7;P04637-8;P04637-9	P53-2_HUMAN;P53-3_HUMAN;P53-4_HUMAN;P53-5_HUMAN;P53-6_HUMAN;P53_HUMAN	TP53	Cellular tumor antigen p53	3	254547	240639	183277
P48444;P48444-2	P48444;B0YIW6;P48444-2	COPD-2_HUMAN;COPD_HUMAN	ARCN1	Coatomer subunit delta	3	387824	355527	567616
P08123	P08123;A0A087WTA8	CO1A2_HUMAN	COL1A2	Collagen alpha-2(I) chain	3	46401.5	0	527114
P22695	P22695;H3BP04;H3BRG4;H3BSJ9	QCR2_HUMAN	UQCRC2	Cytochrome b-c1 complex subunit 2, mitochondrial	3	404524	0	436114
Q02413	Q02413	DSG1_HUMAN	DSG1	Desmoglein-1	3	148418	72457.7	239813
Q16555;Q16555-2	Q16555;A0A1C7CYX9;Q16555-2	DPYL2-2_HUMAN;DPYL2_HUMAN	DPYSL2	Dihydropyrimidinase-related protein 2	3	144665	148780	428592
P04843	P04843;F8WF32	RPN1_HUMAN	RPN1	Dolichyl-diphosphooligosaccharide--protein glycosyltransferase subunit 1	3	153035	198297	227330
Q9UNE7	Q9UNE7;H3BS86	CHIP_HUMAN	STUB1	E3 ubiquitin-protein ligase CHIP	3	102456	0	221681
P49411	P49411	EFTU_HUMAN	TUFM	Elongation factor Tu, mitochondrial	3	134030	0	402617
Q3B7T1;Q3B7T1-5	Q3B7T1;Q3B7T1-5	EDRF1-5_HUMAN;EDRF1_HUMAN	EDRF1	Erythroid differentiation-related factor 1	3	49975	0	41028.9
P60842;P60842-2	P60842;Q14240;E7EMV8;E7EQG2;J3KS25;J3KS93;J3KSN7;J3KT04;J3KT12;J3KTB5;J3QKZ9;J3QL43;J3QLN6;J3QR64;J3QS69;P60842-2;Q14240-2	IF4A1-2_HUMAN;IF4A1_HUMAN	EIF4A1	Eukaryotic initiation factor 4A-I	3	617951	176329	1136150
P20042	P20042	IF2B_HUMAN	EIF2S2	Eukaryotic translation initiation factor 2 subunit 2	3	103717	0	387156
O00303	O00303	EIF3F_HUMAN	EIF3F	Eukaryotic translation initiation factor 3 subunit F	3	447038	422230	452395
P78347;P78347-2;P78347-3;P78347-4	P78347;A0A494C1K3;C9J6M0;P78347-2;P78347-3;P78347-4;P78347-5	GTF2I-2_HUMAN;GTF2I-3_HUMAN;GTF2I-4_HUMAN;GTF2I_HUMAN	GTF2I	General transcription factor II-I	3	114570	0	0
P11413;P11413-2;P11413-3	P11413;P11413-2;P11413-3	G6PD-2_HUMAN;G6PD-3_HUMAN;G6PD_HUMAN	G6PD	Glucose-6-phosphate 1-dehydrogenase	3	238292	168135	421534
P06744;P06744-2	P06744;Q8N196;A0A0A0MTS2;A0A2U3TZU2;P06744-2	G6PI-2_HUMAN;G6PI_HUMAN	GPI	Glucose-6-phosphate isomerase	3	1263510	907563	925830
P00367	P00367;P49448;P00367-3	DHE3_HUMAN	GLUD1	Glutamate dehydrogenase 1, mitochondrial	3	229649	220020	137892
P04406	P04406;E7EUT5;P04406-2	G3P_HUMAN	GAPDH	Glyceraldehyde-3-phosphate dehydrogenase	3	256918	275559	477896
P01876	P01876;A0A286YEY1	IGHA1_HUMAN	IGHA1	Immunoglobulin heavy constant alpha 1	3	1625260	1091970	1019930
O00425;O00425-2	O00425;O00425-2	IF2B3-2_HUMAN;IF2B3_HUMAN	IGF2BP3	Insulin-like growth factor 2 mRNA-binding protein 3	3	122386	316102	249117
P14923	P14923	PLAK_HUMAN	JUP	Junction plakoglobin	3	500034	269228	687200
P02788;P02788-2	P02788;C9JCF5;E7EQB2;E7ER44;P02788-2	TRFL-2_HUMAN;TRFL_HUMAN	LTF	Lactotransferrin	3	394017	396488	297688
Q9NTK5	Q9NTK5;C9JTK6;J3KQ32;Q9NTK5-3	OLA1_HUMAN	OLA1	Obg-like ATPase 1	3	256563	0	261773
Q16186	Q16186	ADRM1_HUMAN	ADRM1	Proteasomal ubiquitin receptor ADRM1	3	227986	394325	366306
O14744;O14744-2;O14744-3;O14744-4;O14744-5	O14744;H0YJD3;O14744-2;O14744-3;O14744-4;O14744-5	ANM5-2_HUMAN;ANM5-3_HUMAN;ANM5-4_HUMAN;ANM5-5_HUMAN;ANM5_HUMAN	PRMT5	Protein arginine N-methyltransferase 5	3	156242	759493	222760
P22735	P22735;P22735-2	TGM1_HUMAN	TGM1	Protein-glutamine gamma-glutamyltransferase K	3	114474	0	188768
P50395	P50395;Q5SX86;Q5SX87;Q5SX90;V9GYF8;V9GYJ7	GDIB_HUMAN	GDI2	Rab GDP dissociation inhibitor beta	3	669378	0	702257
Q9Y230;Q9Y230-2	Q9Y230;M0QXI6;M0R0Y3;Q9Y230-2;X6R2L4	RUVB2-2_HUMAN;RUVB2_HUMAN	RUVBL2	RuvB-like 2	3	922753	999680	878268
P34897;P34897-2;P34897-3	P34897;G3V241;G3V2E4;G3V2W0;G3V3Y8;G3V4T0;G3V4W5;G3V4X0;G3V540;G3V5L0;P34897-2;P34897-3	GLYM-2_HUMAN;GLYM-3_HUMAN;GLYM_HUMAN	SHMT2	Serine hydroxymethyltransferase, mitochondrial	3	83391.1	0	185099
P10398	P10398;Q96II5	ARAF_HUMAN	ARAF	Serine/threonine-protein kinase A-Raf	3	472254	426536	480545
P54577	P54577;A0A0C4DGZ5	SYYC_HUMAN	YARS	Tyrosine--tRNA ligase, cytoplasmic	3	95123.9	63520.9	311420
P09543;P09543-2	P09543;P09543-2	CN37-2_HUMAN;CN37_HUMAN	CNP	2',3'-cyclic-nucleotide 3'-phosphodiesterase	2	129823	0	0
O00232	O00232	PSD12_HUMAN	PSMD12	26S proteasome non-ATPase regulatory subunit 12	2	250871	0	174085
P62191;P62191-2	P62191;P62191-2	PRS4-2_HUMAN;PRS4_HUMAN	PSMC1	26S proteasome regulatory subunit 4	2	225259	324608	263294
Q92552;Q92552-2	Q92552;D6RH20;G5EA06;Q92552-2	RT27-2_HUMAN;RT27_HUMAN	MRPS27	28S ribosomal protein S27, mitochondrial	2	171374	0	0
P15880	P15880;E9PQD7;H0YEN5	RS2_HUMAN	RPS2	40S ribosomal protein S2	2	96656.8	0	60691.1
P23396;P23396-2	P23396;E9PJH4;E9PK82;E9PL09;E9PPU1;E9PQ96;F2Z2S8;H0YCJ7;H0YF32;P23396-2	RS3-2_HUMAN;RS3_HUMAN	RPS3	40S ribosomal protein S3	2	198203	0	195249
P61247	P61247;D6RAS7;D6RAT0;D6RB09;D6RED7;D6RG13;D6RGE0;E9PFI5;H0Y8L7	RS3A_HUMAN	RPS3A	40S ribosomal protein S3a	2	529093	0	389244
P08865	P08865;A0A0C4DG17;C9J9K3	RSSA_HUMAN	RPSA	40S ribosomal protein SA	2	624949	480275	559443
Q02878	Q02878;F8VR69;F8VZ45;U3KQR5	RL6_HUMAN	RPL6	60S ribosomal protein L6	2	109162	0	58523.8
P52209;P52209-2	P52209;K7EM49;K7EMN2;K7EPF6;P52209-2	6PGD-2_HUMAN;6PGD_HUMAN	PGD	6-phosphogluconate dehydrogenase, decarboxylating	2	61070	0	0
O96019	O96019;O96019-2	ACL6A_HUMAN	ACTL6A	Actin-like protein 6A	2	353997	285627	515955
P02765	P02765;C9JV77	FETUA_HUMAN	AHSG	Alpha-2-HS-glycoprotein	2	188388	348139	178202
P05089;P05089-2	P05089;P05089-2	ARGI1-2_HUMAN;ARGI1_HUMAN	ARG1	Arginase-1	2	336275	375224	625409
P06576	P06576;F8W079;H0YH81	ATPB_HUMAN	ATP5F1B	ATP synthase subunit beta, mitochondrial	2	454570	273999	541129
P42025;P61163	P42025;P61163	ACTY_HUMAN;ACTZ_HUMAN	ACTR1A;ACTR1B	Beta-centractin	2	303379	113257	614075
P31944	P31944	CASPE_HUMAN	CASP14	Caspase-14	2	249578	176706	428574
P07339	P07339;A0A1B0GV23;A0A1B0GVD5;A0A1B0GVP3;A0A1B0GW44;A0A1B0GWE8;H7C1V0	CATD_HUMAN	CTSD	Cathepsin D	2	256643	0	472635
O75390	O75390;A0A0C4DGI3;B4DJV2;F8VRI6	CISY_HUMAN	CS	Citrate synthase, mitochondrial	2	941892	150727	765456
P02452	P02452	CO1A1_HUMAN	COL1A1	Collagen alpha-1(I) chain	2	1598470	2534090	2510400
P21127;P21127-10;P21127-12;P21127-2;P21127-3;P21127-4;P21127-5;P21127-6;P21127-8;P21127-9;Q9UQ88;Q9UQ88-10;Q9UQ88-2;Q9UQ88-3;Q9UQ88-4;Q9UQ88-5	P21127;Q9UQ88;A0A0D9SEI3;A0A0D9SEN2;A0A0D9SER5;P21127-10;P21127-12;P21127-2;P21127-3;P21127-4;P21127-5;P21127-6;P21127-8;P21127-9;Q5QPR3;Q5QPR4;Q9UQ88-10;Q9UQ88-2;Q9UQ88-3;Q9UQ88-4;Q9UQ88-5;Q9UQ88-8	CD11A-10_HUMAN;CD11A-2_HUMAN;CD11A-3_HUMAN;CD11A-4_HUMAN;CD11A-5_HUMAN;CD11A_HUMAN;CD11B-10_HUMAN;CD11B-12_HUMAN;CD11B-2_HUMAN;CD11B-3_HUMAN;CD11B-4_HUMAN;CD11B-5_HUMAN;CD11B-6_HUMAN;CD11B-8_HUMAN;CD11B-9_HUMAN;CD11B_HUMAN	CDK11A;CDK11B	Cyclin-dependent kinase 11B	2	236679	0	0
P0DN79;P35520;P35520-2	P0DN79;P35520;H7C1W6;H7C2H4;H7C2W0;P35520-2	CBS-2_HUMAN;CBSL_HUMAN;CBS_HUMAN	CBS;CBSL	Cystathionine beta-synthase-like protein	2	149724	228972	214309
P31930	P31930	QCR1_HUMAN	UQCRC1	Cytochrome b-c1 complex subunit 1, mitochondrial	2	72848.5	0	105066
O43175	O43175;A0A286YER3;A0A286YF22;A0A286YF34;A0A286YFA2;A0A286YFB2;A0A286YFC8;A0A286YFL2;A0A286YFM8;A0A2C9F2M7	SERA_HUMAN	PHGDH	D-3-phosphoglycerate dehydrogenase	2	398177	523735	459840
Q15392;Q15392-2	Q15392;A0A0A0MTI1;H7C4B7;Q15392-2	DHC24-2_HUMAN;DHC24_HUMAN	DHCR24	Delta(24)-sterol reductase	2	388645	496325	347263
P10515	P10515;E9PEJ4;H0YDD4	ODP2_HUMAN	DLAT	Dihydrolipoyllysine-residue acetyltransferase component of pyruvate dehydrogenase complex, mitochondrial	2	181293	226015	314192
Q9UBS4	Q9UBS4	DJB11_HUMAN	DNAJB11	DnaJ homolog subfamily B member 11	2	387953	0	457320
P04844;P04844-2	P04844;P04844-2	RPN2-2_HUMAN;RPN2_HUMAN	RPN2	Dolichyl-diphosphooligosaccharide--protein glycosyltransferase subunit 2	2	152452	0	0
P11021	P11021	BIP_HUMAN	HSPA5	Endoplasmic reticulum chaperone BiP	2	106314	0	125701
Q96RT1;Q96RT1-2;Q96RT1-3;Q96RT1-4;Q96RT1-5;Q96RT1-6;Q96RT1-7;Q96RT1-8;Q96RT1-9	Q96RT1;B4DIP2;Q96RT1-2;Q96RT1-3;Q96RT1-4;Q96RT1-5;Q96RT1-6;Q96RT1-7;Q96RT1-8;Q96RT1-9	ERBIN-2_HUMAN;ERBIN-3_HUMAN;ERBIN-4_HUMAN;ERBIN-5_HUMAN;ERBIN-6_HUMAN;ERBIN-7_HUMAN;ERBIN-8_HUMAN;ERBIN-9_HUMAN;ERBIN_HUMAN	ERBIN	Erbin	2	555868	0	0
P60228	P60228;E5RGA2	EIF3E_HUMAN	EIF3E	Eukaryotic translation initiation factor 3 subunit E	2	788580	213955	532929
Q5D862	Q5D862	FILA2_HUMAN	FLG2	Filaggrin-2	2	266944	0	335790
P49915	P49915;P49915-2	GUAA_HUMAN	GMPS	GMP synthase [glutamine-hydrolyzing]	2	0	66173.3	125560
Q12931;Q12931-2	Q12931;I3L0K7;I3L239;Q12931-2	TRAP1-2_HUMAN;TRAP1_HUMAN	TRAP1	Heat shock protein 75 kDa, mitochondrial	2	73396	149720	98519.4
P31943	P31943;D6R9T0;D6RAM1;D6RBM0;D6RDL0;D6RDU3;D6RF17;D6RFM3;D6RIH9;D6RIT2;D6RIU0;D6RJ04;E7EN40;E7EQJ0;E9PCY7;G8JLB6	HNRH1_HUMAN	HNRNPH1	Heterogeneous nuclear ribonucleoprotein H	2	801599	836674	657731
P68431;P84243;Q16695;Q71DI3	P68431;P84243;Q16695;Q5TEC6;Q6NXT2;Q71DI3;B4DEB1;K7EK07;K7EMV3;K7EP01;K7ES00	H31T_HUMAN;H31_HUMAN;H32_HUMAN;H33_HUMAN	H3F3B;HIST1H3J;HIST2H3D;HIST3H3	Histone H3.1	2	240703	0	706026
P62805	P62805	H4_HUMAN	HIST4H4	Histone H4	2	126262	207361	380276
Q01581	Q01581	HMCS1_HUMAN	HMGCS1	Hydroxymethylglutaryl-CoA synthase, cytoplasmic	2	311442	188572	181565
P0DOY2;P0DOY3	B9A064;P0CG04;P0DOY2;P0DOY3;A0A0B4J231	IGLC2_HUMAN;IGLC3_HUMAN	IGLC2;IGLC3	Immunoglobulin lambda constant 2	2	275142	425081	389234
P12268	P12268;H0Y4R1	IMDH2_HUMAN	IMPDH2	Inosine-5'-monophosphate dehydrogenase 2	2	389696	333786	636706
P09960;P09960-2	P09960;P09960-2;P09960-3;P09960-4	LKHA4-2_HUMAN;LKHA4_HUMAN	LTA4H	Leukotriene A-4 hydrolase	2	44443.2	0	0
P00338;P00338-3;P00338-4	P00338;P00338-3;P00338-4	LDHA-3_HUMAN;LDHA-4_HUMAN;LDHA_HUMAN	LDHA	L-lactate dehydrogenase A chain	2	291509	156212	303849
O94776;O94776-2	O94776;O94776-2	MTA2-2_HUMAN;MTA2_HUMAN	MTA2	Metastasis-associated protein MTA2	2	93698.1	0	0
P22234;P22234-2	P22234;D6RF62;E9PBS1;P22234-2	PUR6-2_HUMAN;PUR6_HUMAN	PAICS	Multifunctional protein ADE2	2	795892	429112	1485970
Q9BW27;Q9BW27-3	Q9BW27;F5H0W7;J3KT10;J3QL54;J3QLD4;J3QLH0;Q9BW27-2;Q9BW27-3	NUP85-3_HUMAN;NUP85_HUMAN	NUP85	Nuclear pore complex protein Nup85	2	186769	143168	236696
P06748;P06748-2;P06748-3	P06748;E5RI98;P06748-2;P06748-3	NPM-2_HUMAN;NPM-3_HUMAN;NPM_HUMAN	NPM1	Nucleophosmin	2	279982	0	63678
Q13451	Q13451	FKBP5_HUMAN	FKBP5	Peptidyl-prolyl cis-trans isomerase FKBP5	2	542386	0	285810
Q9NSD9	Q9NSD9	SYFB_HUMAN	FARSB	Phenylalanine--tRNA ligase beta subunit	2	78588.5	136073	243778
Q13835;Q13835-2	Q13835;Q13835-2	PKP1-2_HUMAN;PKP1_HUMAN	PKP1	Plakophilin-1	2	189786	0	210638
Q8NC51;Q8NC51-2;Q8NC51-3;Q8NC51-4	Q8NC51;Q8NC51-2;Q8NC51-3;Q8NC51-4	PAIRB-2_HUMAN;PAIRB-3_HUMAN;PAIRB-4_HUMAN;PAIRB_HUMAN	SERBP1	Plasminogen activator inhibitor 1 RNA-binding protein	2	115928	251583	278147
O95758;O95758-1;O95758-2;O95758-4;O95758-5;O95758-6;O95758-7;P26599;P26599-2;P26599-3	O95758;P26599;A0A087WU68;A0A0U1RRM4;A6NLN1;K7EK45;O95758-1;O95758-2;O95758-4;O95758-5;O95758-6;O95758-7;P26599-2;P26599-3	PTBP1-2_HUMAN;PTBP1-3_HUMAN;PTBP1_HUMAN;PTBP3-1_HUMAN;PTBP3-2_HUMAN;PTBP3-4_HUMAN;PTBP3-5_HUMAN;PTBP3-6_HUMAN;PTBP3-7_HUMAN;PTBP3_HUMAN	PTBP1;PTBP3	Polypyrimidine tract-binding protein 3	2	328262	465385	680203
P0CG47;P0CG48;P62979;P62987	A0A2R8Y422;P0CG47;P0CG48;P62979;P62987;B4DV12;F5GXK7;F5GYU3;F5H265;F5H2Z3;F5H388;F5H6Q2;F5H747;J3QKN0;J3QS39;J3QTR3;M0R1M6;M0R1V7;M0R2S1;Q49A90;Q5PY61;Q96C32	RL40_HUMAN;RS27A_HUMAN;UBB_HUMAN;UBC_HUMAN	RPS27A;UBA52;UBB;UBC	Polyubiquitin-B	2	932921	930267	1067450
Q9UMS4	Q9UMS4;F5GY56;F5H2I0	PRP19_HUMAN	PRPF19	Pre-mRNA-processing factor 19	2	597788	875082	814001
Q5JPH6;Q5JPH6-2	Q5JPH6;H3BTB7;Q5JPH6-2	SYEM-2_HUMAN;SYEM_HUMAN	EARS2	Probable glutamate--tRNA ligase, mitochondrial	2	131171	122861	0
P07237	P07237;H0Y3Z3;H7BZ94;I3L0S0	PDIA1_HUMAN	P4HB	Protein disulfide-isomerase	2	72917.7	48995.7	305666
Q9Y2Z0;Q9Y2Z0-2	Q9Y2Z0;Q9Y2Z0-2	SGT1-2_HUMAN;SGT1_HUMAN	SUGT1	Protein SGT1 homolog	2	143669	0	0
Q14498;Q14498-2;Q14498-3	Q14498;A0A087X122;A0A0U1RQH7;A0A0U1RQW2;G3XAC6;H0Y4X3;Q14498-2;Q14498-3	RBM39-2_HUMAN;RBM39-3_HUMAN;RBM39_HUMAN	RBM39	RNA-binding protein 39	2	0	42160.4	129660
P53350	P53350	PLK1_HUMAN	PLK1	Serine/threonine-protein kinase PLK1	2	155208	153608	184509
Q5T750	Q5T750	XP32_HUMAN	XP32	Skin-specific protein 32	2	228288	0	0
P22531;P22532;P35325;P35326;Q9BYE4	P22531;P22532;P35325;P35326;Q9BYE4	SPR2A_HUMAN;SPR2B_HUMAN;SPR2D_HUMAN;SPR2E_HUMAN;SPR2G_HUMAN	SPRR2A;SPRR2B;SPRR2D;SPRR2E;SPRR2G	Small proline-rich protein 2E	2	1176890	113610	650103
Q15428	Q15428;K7EMT0	SF3A2_HUMAN	SF3A2	Splicing factor 3A subunit 2	2	215348	359463	565694
Q13148;Q13148-4	Q13148;A0A087WV68;A0A087WW61;A0A087WX67;A0A087WXQ5;A0A087WXV3;A0A087WYY0;A0A087WZC9;A0A087X260;A0A0A0N0M3;B1AKP7;G3V162;K7EJM5;K7EN94;Q13148-4	TADBP-4_HUMAN;TADBP_HUMAN	TARDBP	TAR DNA-binding protein 43	2	143132	0	162405
Q9BUF5	Q13509;Q9BUF5;Q9H4B7;K7ESM5;Q13509-2;A0A0B4J269	TBB6_HUMAN	TUBB6	Tubulin beta-6 chain	2	725598	0	414090
P54578;P54578-2;P54578-3	P54578;A6NJA2;P54578-2;P54578-3	UBP14-2_HUMAN;UBP14-3_HUMAN;UBP14_HUMAN	USP14	Ubiquitin carboxyl-terminal hydrolase 14	2	120340	133904	205586
P07911;P07911-2;P07911-3;P07911-4;P07911-5	P07911;P07911-2;P07911-3;P07911-4;P07911-5;X6RBG4	UROM-2_HUMAN;UROM-3_HUMAN;UROM-4_HUMAN;UROM-5_HUMAN;UROM_HUMAN	UMOD	Uromodulin	2	292505	497837	214569
O75083	O75083;D6RD66	WDR1_HUMAN	WDR1	WD repeat-containing protein 1	2	121006	244300	150646
Q2TAY7;Q2TAY7-2	Q2TAY7;Q2TAY7-2	SMU1-2_HUMAN;SMU1_HUMAN	SMU1	WD40 repeat-containing protein SMU1	2	174031	128380	300464
O00231;O00231-2	O00231;J3QRY4;O00231-2	PSD11-2_HUMAN;PSD11_HUMAN	PSMD11	26S proteasome non-ATPase regulatory subunit 11	1	408741	0	304189
P51665	P51665	PSMD7_HUMAN	PSMD7	26S proteasome non-ATPase regulatory subunit 7	1	319164	0	0
P62333	P62333;A0A087X2I1;H0YJC0;H0YJS8	PRS10_HUMAN	PSMC6	26S proteasome regulatory subunit 10B	1	950673	0	555874
P17980	P17980;E9PKD5;E9PLG2;E9PM69;E9PMD8;E9PN50;R4GNH3	PRS6A_HUMAN	PSMC3	26S proteasome regulatory subunit 6A	1	154734	0	45860.2
P62263	P62263;A0A2R8Y811;E5RH77	RS14_HUMAN	RPS14	40S ribosomal protein S14	1	63759.1	0	0
P62269	P62269	RS18_HUMAN	RPS18	40S ribosomal protein S18	1	109477	0	94620.5
P62854;Q5JNZ5	P62854;Q5JNZ5	RS26L_HUMAN;RS26_HUMAN	RPS26;RPS26P11	40S ribosomal protein S26	1	95226.7	0	0
P42677;Q71UM5	P42677;Q71UM5;C9J1C5;H0YMV8	RS27L_HUMAN;RS27_HUMAN	RPS27;RPS27L	40S ribosomal protein S27	1	91950.1	0	48403.6
P62241	P62241;Q5JR95	RS8_HUMAN	RPS8	40S ribosomal protein S8	1	94276.3	0	0
P10155;P10155-3;P10155-4;P10155-5	P10155;H0Y9N5;P10155-3;P10155-4;P10155-5	RO60-3_HUMAN;RO60-4_HUMAN;RO60-5_HUMAN;RO60_HUMAN	RO60	60 kDa SS-A/Ro ribonucleoprotein	1	208463	0	155129
P05388;P05388-2;Q8NHW5	P05388;Q8NHW5;F8VPE8;F8VQY6;F8VRK7;F8VS58;F8VU65;F8VW21;F8VWS0;F8VWV4;F8VZS0;G3V210;P05388-2	RLA0-2_HUMAN;RLA0L_HUMAN;RLA0_HUMAN	RPLP0;RPLP0P6	60S acidic ribosomal protein P0	1	153972	0	0
P61313;P61313-2	P61313;A0A2R8Y738;A0A2R8YEM3;E7EQV9;E7EX53;P61313-2	RL15-2_HUMAN;RL15_HUMAN	RPL15	60S ribosomal protein L15	1	69385.6	0	0
P61254;Q9UNX3	P61254;Q9UNX3;E5RIT6;J3QQV1;J3QRC4;J3QRI7;J3QQQ9	RL26L_HUMAN;RL26_HUMAN	RPL26;RPL26L1	60S ribosomal protein L26	1	67923.5	0	0
P46779;P46779-2;P46779-3	P46779;H0YKD8;H0YLP6;H0YMF4;P46779-2;P46779-3;P46779-4;P46779-5	RL28-2_HUMAN;RL28-3_HUMAN;RL28_HUMAN	RPL28	60S ribosomal protein L28	1	0	0	145434
P42766	P42766;F2Z388	RL35_HUMAN	RPL35	60S ribosomal protein L35	1	23751.1	0	0
P83881;Q969Q0	P83881;Q969Q0;H0Y5B4;J3KQN4;H7BZ11	RL36A_HUMAN;RL36L_HUMAN	RPL36A;RPL36AL	60S ribosomal protein L36a	1	49219.1	0	0
P62917	P62917;E9PKU4;E9PKZ0;E9PP36	RL8_HUMAN	RPL8	60S ribosomal protein L8	1	171963	0	50472.1
Q9H568	Q9H568	ACTL8_HUMAN	ACTL8	Actin-like protein 8	1	343628	0	0
P61158;Q9P1U1;Q9P1U1-2	P61158;Q9P1U1;B4DXW1;Q9P1U1-2	ARP3B-2_HUMAN;ARP3B_HUMAN;ARP3_HUMAN	ACTR3;ACTR3B	Actin-related protein 3	1	95233.6	0	158965
P23526;P23526-2	P23526;P23526-2	SAHH-2_HUMAN;SAHH_HUMAN	AHCY	Adenosylhomocysteinase	1	191215	0	291600
Q01518;Q01518-2	Q01518;Q01518-2	CAP1-2_HUMAN;CAP1_HUMAN	CAP1	Adenylyl cyclase-associated protein 1	1	106816	0	89698.9
P05141;P12235;P12236;Q9H0C2	P05141;P12235;P12236;Q9H0C2;V9GYG0	ADT1_HUMAN;ADT2_HUMAN;ADT3_HUMAN;ADT4_HUMAN	SLC25A31;SLC25A4;SLC25A5;SLC25A6	ADP/ATP translocase 2	1	708524	900073	980906
P01023;P20742;P20742-2	P01023;P20742;P20742-2	A2MG_HUMAN;PZP-2_HUMAN;PZP_HUMAN	A2M;PZP	Alpha-2-macroglobulin	1	291584	222637	282692
P49419;P49419-2	P49419;A0A1B0GTG2;A0A1B0GTJ4;A0A1B0GTY9;A0A1B0GUA1;A0A1B0GV49;A0A1B0GW77;A0A1B0GW82;P49419-2	AL7A1-2_HUMAN;AL7A1_HUMAN	ALDH7A1	Alpha-aminoadipic semialdehyde dehydrogenase	1	0	0	77834.6
Q9BZZ5;Q9BZZ5-1;Q9BZZ5-2;Q9BZZ5-3;Q9BZZ5-5;Q9BZZ5-6	Q9BZZ5;G3V1C3;H0YER7;Q9BZZ5-1;Q9BZZ5-2;Q9BZZ5-3;Q9BZZ5-5;Q9BZZ5-6	API5-1_HUMAN;API5-2_HUMAN;API5-3_HUMAN;API5-5_HUMAN;API5-6_HUMAN;API5_HUMAN	API5	Apoptosis inhibitor 5	1	27251.3	87522.2	147040
P00966	P00966	ASSY_HUMAN	ASS1	Argininosuccinate synthase	1	83763.6	0	76471.7
Q6NXE6;Q6NXE6-2	Q6NXE6;B4E1N1;H0YH65;Q6NXE6-2	ARMC6-2_HUMAN;ARMC6_HUMAN	ARMC6	Armadillo repeat-containing protein 6	1	75651.2	0	0
Q9UBB4;Q9UBB4-2	Q9UBB4;A0A1W2PQD2;B1AHE4;Q9UBB4-2	ATX10-2_HUMAN;ATX10_HUMAN	ATXN10	Ataxin-10	1	95437.7	0	109287
O00148;Q13838;Q13838-2	O00148;Q13838;A0A0G2JJZ9;H0Y400;Q13838-2	DX39A_HUMAN;DX39B-2_HUMAN;DX39B_HUMAN	DDX39A;DDX39B	ATP-dependent RNA helicase DDX39A	1	319399	284529	382225
O00571;O00571-2;O15523;O15523-2	O00571;O15523;A0A0D9SF53;A0A0D9SFB3;A0A0D9SG12;A0A2R8Y4A4;A0A2R8Y5G6;A0A2R8Y645;A0A2R8Y7T2;A0A2R8YCW1;A0A2R8YDH3;A0A2R8YDT5;A0A2R8YF78;A0A2R8YFR4;A0A2R8YFS5;A0A2U3TZJ9;F6S8Q4;O00571-2;O15523-2	DDX3X-2_HUMAN;DDX3X_HUMAN;DDX3Y-2_HUMAN;DDX3Y_HUMAN	DDX3X;DDX3Y	ATP-dependent RNA helicase DDX3X	1	56700.7	160059	153162
Q7L1Q6;Q7L1Q6-2;Q7L1Q6-3;Q7L1Q6-4	Q7L1Q6;C9IZ80;C9J188;C9JFN4;C9JV57;C9JWF5;Q7L1Q6-2;Q7L1Q6-3;Q7L1Q6-4	BZW1-2_HUMAN;BZW1-3_HUMAN;BZW1-4_HUMAN;BZW1_HUMAN	BZW1	Basic leucine zipper and W2 domain-containing protein 1	1	137077	0	0
P31939;P31939-2	P31939;H7C1S2;P31939-2	PUR9-2_HUMAN;PUR9_HUMAN	ATIC	Bifunctional purine biosynthesis protein PURH	1	0	0	51907.8
P54687;P54687-2;P54687-3;P54687-4;P54687-5	P54687;P54687-2;P54687-3;P54687-4;P54687-5	BCAT1-2_HUMAN;BCAT1-3_HUMAN;BCAT1-4_HUMAN;BCAT1-5_HUMAN;BCAT1_HUMAN	BCAT1	Branched-chain-amino-acid aminotransferase, cytosolic	1	78677.6	0	0
Q05682;Q05682-2;Q05682-3;Q05682-4;Q05682-5;Q05682-6	Q05682;E7EX44;Q05682-2;Q05682-3;Q05682-4;Q05682-5;Q05682-6	CALD1-2_HUMAN;CALD1-3_HUMAN;CALD1-4_HUMAN;CALD1-5_HUMAN;CALD1-6_HUMAN;CALD1_HUMAN	CALD1	Caldesmon	1	301004	733113	497248
Q9Y233;Q9Y233-2	Q9Y233;A0A1B1UZQ1;A0A3B3IRU7;A0A3B3ISJ6;A0A3F2YP58;Q9Y233-2	PDE10-2_HUMAN;PDE10_HUMAN	PDE10A	cAMP and cAMP-inhibited cGMP 3',5'-cyclic phosphodiesterase 10A	1	247757	0	292205
Q15846	Q15846;F5GWQ8;J3QKW8;R4GN76	CLUL1_HUMAN	CLUL1	Clusterin-like protein 1	1	68642.6	0	71512.8
Q8IWD4;Q8IWD4-3;Q8IWD4-4	Q8IWD4;B0QYH1;F8WBN8;Q8IWD4-3;Q8IWD4-4	CC117-3_HUMAN;CC117-4_HUMAN;CC117_HUMAN	CCDC117	Coiled-coil domain-containing protein 117	1	200251	93815.7	148411
Q96LX7;Q96LX7-2;Q96LX7-5	Q96LX7;F2Z395;Q96LX7-2;Q96LX7-5	CCD17-2_HUMAN;CCD17-5_HUMAN;CCD17_HUMAN	CCDC17	Coiled-coil domain-containing protein 17	1	225288	139956	528528
P02461	P02461;P02461-2	CO3A1_HUMAN	COL3A1	Collagen alpha-1(III) chain	1	209349	326239	220004
Q15003;Q15003-2	Q15003;E9PHA2;H7C415;Q15003-2	CND2-2_HUMAN;CND2_HUMAN	NCAPH	Condensin complex subunit 2	1	61880.4	0	0
Q15517	Q15517;G8JLG2;Q2L6G8	CDSN_HUMAN	CDSN	Corneodesmosin	1	105779	0	266807
P22528;P35321	P22528;P35321	SPR1A_HUMAN;SPR1B_HUMAN	SPRR1A;SPRR1B	Cornifin-B	1	1069920	314788	671255
P01040	P01040;C9J0E4	CYTA_HUMAN	CSTA	Cystatin-A	1	159377	0	304056
Q15828	Q15828	CYTM_HUMAN	CST6	Cystatin-M	1	99103.1	0	86498.2
Q9NZJ0;Q9NZJ0-2	Q9NZJ0;F5GZ90;Q9NZJ0-2	DTL-2_HUMAN;DTL_HUMAN	DTL	Denticleless protein homolog	1	65942.6	0	0
P09622;P09622-2	P09622;E9PEX6;P09622-2	DLDH-2_HUMAN;DLDH_HUMAN	DLD	Dihydrolipoyl dehydrogenase, mitochondrial	1	134291	317149	214912
P31689;P31689-2	P31689;P31689-2	DNJA1-2_HUMAN;DNJA1_HUMAN	DNAJA1	DnaJ homolog subfamily A member 1	1	394595	416182	421864
Q14184	Q14184;A0A0G2JKH4	DOC2B_HUMAN	DOC2B	Double C2-like domain-containing protein beta	1	148021	0	229186
O95793;O95793-2;O95793-3;Q9NUL3;Q9NUL3-2;Q9NUL3-3;Q9NUL3-4;Q9NUL3-6;Q9NUL3-7;Q9NUL3-8	O95793;Q9NUL3;A0A087X1A5;A0A0A0MTC4;A0A0A0MTC6;A0A0A0MTD1;E5RJN7;E7EPX0;E7EVI1;E7EVJ4;E9PH62;F8VPI7;G5EA18;O95793-2;O95793-3;Q5JW30;Q9NUL3-2;Q9NUL3-3;Q9NUL3-4;Q9NUL3-6;Q9NUL3-7;Q9NUL3-8	STAU1-2_HUMAN;STAU1-3_HUMAN;STAU1_HUMAN;STAU2-2_HUMAN;STAU2-3_HUMAN;STAU2-4_HUMAN;STAU2-6_HUMAN;STAU2-7_HUMAN;STAU2-8_HUMAN;STAU2_HUMAN	STAU1;STAU2	Double-stranded RNA-binding protein Staufen homolog 1	1	51000.4	0	50393.8
Q8NEP3;Q8NEP3-2;Q8NEP3-3	Q8NEP3;Q8NEP3-2;Q8NEP3-3	DAAF1-2_HUMAN;DAAF1-3_HUMAN;DAAF1_HUMAN	DNAAF1	Dynein assembly factor 1, axonemal	1	441802	2569930	1185660
A6NDY0;A6NDY0-2;A6NDY0-4;Q86U42;Q86U42-2;Q92843-2	A6NDY0;Q86U42;A6NDY0-2;A6NDY0-4;B4DEH8;G3V4T2;Q86U42-2;Q92843-2	B2CL2-2_HUMAN;EPAB2-2_HUMAN;EPAB2-4_HUMAN;EPAB2_HUMAN;PABP2-2_HUMAN;PABP2_HUMAN	BCL2L2;PABPN1;PABPN1L	Embryonic polyadenylate-binding protein 2	1	63953.8	0	65118.2
P62495;P62495-2	P62495;B7Z7P8;P62495-2	ERF1-2_HUMAN;ERF1_HUMAN	ETF1	Eukaryotic peptide chain release factor subunit 1	1	638623	0	0
O75821	O75821;K7EL20;K7ENA8;K7ER90	EIF3G_HUMAN	EIF3G	Eukaryotic translation initiation factor 3 subunit G	1	71547	165053	225328
O15372	O15372;A0A087WZK9;B3KS98	EIF3H_HUMAN	EIF3H	Eukaryotic translation initiation factor 3 subunit H	1	40689.9	0	0
P78344;P78344-2	P78344;D3DQV9;H0Y3P2;H0YCF8;H0YCH5;H0YD77;H0YD99;H0YDC0;H0YEC5;H0YEN8;P78344-2	IF4G2-2_HUMAN;IF4G2_HUMAN	EIF4G2	Eukaryotic translation initiation factor 4 gamma 2	1	28280.3	0	0
P14324;P14324-2	P14324;A0A087X090;P14324-2	FPPS-2_HUMAN;FPPS_HUMAN	FDPS	Farnesyl pyrophosphate synthase	1	80144.3	0	0
Q01469	Q01469;I6L8B7	FABP5_HUMAN	FABP5	Fatty acid-binding protein 5	1	283748	407225	631748
Q8WVX9	Q8WVX9;E9PNW8	FACR1_HUMAN	FAR1	Fatty acyl-CoA reductase 1	1	124942	83426.9	106929
P07954;P07954-2	P07954;P07954-2	FUMH-2_HUMAN;FUMH_HUMAN	FH	Fumarate hydratase, mitochondrial	1	126521	0	247804
O75223;O75223-3	O75223;O75223-3;M0QZK8	GGCT-3_HUMAN;GGCT_HUMAN	GGCT	Gamma-glutamylcyclotransferase	1	47096.9	0	119382
P06396;P06396-2;P06396-3;P06396-4	P06396;A0A0A0MS51;A0A0A0MT01;P06396-2;P06396-3;P06396-4	GELS-2_HUMAN;GELS-3_HUMAN;GELS-4_HUMAN;GELS_HUMAN	GSN	Gelsolin	1	33478.7	0	36204.2
P32189;P32189-1;P32189-2;P32189-4;Q14409	P32189;Q14409;A6NP46;P32189-1;P32189-2;P32189-4	GLPK-1_HUMAN;GLPK-2_HUMAN;GLPK-4_HUMAN;GLPK3_HUMAN;GLPK_HUMAN	GK;GK3P	Glycerol kinase	1	858905	801007	867985
Q12849;Q12849-5	Q12849;F5H5I6;H0Y8R1;H0YAK1;H0YAM1;Q12849-5	GRSF1-5_HUMAN;GRSF1_HUMAN	GRSF1	G-rich sequence factor 1	1	123025	0	120151
Q9BVP2;Q9BVP2-2	Q9BVP2;Q9BVP2-2	GNL3-2_HUMAN;GNL3_HUMAN	GNL3	Guanine nucleotide-binding protein-like 3	1	94235.6	0	0
O60832;O60832-2	O60832;H7C2Q2;O60832-2	DKC1-2_HUMAN;DKC1_HUMAN	DKC1	H/ACA ribonucleoprotein complex subunit DKC1	1	18397.4	0	0
P69905	P69905;G3V1N2	HBA_HUMAN	HBA2	Hemoglobin subunit alpha	1	57405.9	162697	0
Q99729;Q99729-2;Q99729-3;Q99729-4	Q99729;D6R9P3;D6RBZ0;D6RD18;Q99729-2;Q99729-3;Q99729-4	ROAA-2_HUMAN;ROAA-3_HUMAN;ROAA-4_HUMAN;ROAA_HUMAN	HNRNPAB	Heterogeneous nuclear ribonucleoprotein A/B	1	111336	109929	127083
P09651;P09651-2;P09651-3;Q32P51	A0A2R8Y4L2;P09651;Q32P51;F8VTQ5;F8VYN5;F8VZ49;F8W6I7;P09651-2;P09651-3	RA1L2_HUMAN;ROA1-2_HUMAN;ROA1-3_HUMAN;ROA1_HUMAN	HNRNPA1;HNRNPA1L2	Heterogeneous nuclear ribonucleoprotein A1	1	54893.1	0	41524.8
Q14103;Q14103-2;Q14103-3;Q14103-4	Q14103;D6RAF8;D6RBQ9;D6RD83;D6RF44;H0Y8G5;H0YA96;Q14103-2;Q14103-3;Q14103-4	HNRPD-2_HUMAN;HNRPD-3_HUMAN;HNRPD-4_HUMAN;HNRPD_HUMAN	HNRNPD	Heterogeneous nuclear ribonucleoprotein D0	1	988077	1359900	1518720
P52597	P52597	HNRPF_HUMAN	HNRNPF	Heterogeneous nuclear ribonucleoprotein F	1	1700170	1820160	2090970
P10412;P16402;P16403;P22492;Q02539	P10412;P16402;P16403;P22492;Q02539	H11_HUMAN;H12_HUMAN;H13_HUMAN;H14_HUMAN;H1T_HUMAN	HIST1H1A;HIST1H1C;HIST1H1D;HIST1H1E;HIST1H1T	Histone H1.4	1	110529	0	143083
P04908;P0C0S5;P0C0S8;P16104;P20671;Q16777;Q6FI13;Q71UI9;Q71UI9-2;Q71UI9-5;Q7L7L0;Q8IUE6;Q93077;Q96KK5;Q96QV6;Q99878;Q9BTM1;Q9BTM1-2	P04908;P0C0S5;P0C0S8;P16104;P20671;Q16777;Q6FI13;Q71UI9;Q7L7L0;Q8IUE6;Q93077;Q96KK5;Q96QV6;Q99878;Q9BTM1;A0A0U1RR32;A0A3B3IS11;A0A494C189;C9J0D1;Q71UI9-2;Q71UI9-5;Q9BTM1-2;A0A0U1RRH7	H2A1A_HUMAN;H2A1B_HUMAN;H2A1C_HUMAN;H2A1D_HUMAN;H2A1H_HUMAN;H2A1J_HUMAN;H2A1_HUMAN;H2A2A_HUMAN;H2A2B_HUMAN;H2A2C_HUMAN;H2A3_HUMAN;H2AJ-2_HUMAN;H2AJ_HUMAN;H2AV-2_HUMAN;H2AV-5_HUMAN;H2AV_HUMAN;H2AX_HUMAN;H2AZ_HUMAN	H2AFJ;H2AFV;H2AFX;H2AFZ;HIST1H2AA;HIST1H2AC;HIST1H2AD;HIST1H2AE;HIST1H2AH;HIST1H2AJ;HIST1H2AM;HIST2H2AA4;HIST2H2AB;HIST2H2AC;HIST3H2A	Histone H2A type 1-B/E	1	28128.8	0	0
O60814;P06899;P23527;P33778;P57053;P58876;P62807;Q16778;Q5QNW6;Q5QNW6-2;Q93079;Q99877;Q99879	O60814;P06899;P23527;P33778;P57053;P58876;P62807;Q16778;Q5QNW6;Q93079;Q96A08;Q99877;Q99879;Q99880;Q5QNW6-2;U3KQK0	H2B1B_HUMAN;H2B1C_HUMAN;H2B1D_HUMAN;H2B1H_HUMAN;H2B1J_HUMAN;H2B1K_HUMAN;H2B1M_HUMAN;H2B1N_HUMAN;H2B1O_HUMAN;H2B2E_HUMAN;H2B2F-2_HUMAN;H2B2F_HUMAN;H2BFS_HUMAN	H2BFS;HIST1H2BB;HIST1H2BD;HIST1H2BH;HIST1H2BI;HIST1H2BJ;HIST1H2BK;HIST1H2BM;HIST1H2BN;HIST1H2BO;HIST2H2BE;HIST2H2BF	Histone H2B type 1-K	1	598351	766132	1849290
Q09028;Q09028-2;Q09028-3;Q16576;Q16576-2	Q09028;Q16576;C9JAJ9;E9PC52;E9PIC4;E9PNS2;E9PNS6;Q09028-2;Q09028-3;Q16576-2	RBBP4-2_HUMAN;RBBP4-3_HUMAN;RBBP4_HUMAN;RBBP7-2_HUMAN;RBBP7_HUMAN	RBBP4;RBBP7	Histone-binding protein RBBP4	1	90119.1	179941	155399
Q9H7B4;Q9H7B4-3	Q9H7B4;B0QZ88;B0QZ99;B0QZA0;Q9H7B4-3	SMYD3-3_HUMAN;SMYD3_HUMAN	SMYD3	Histone-lysine N-methyltransferase SMYD3	1	337696	0	0
P52292	P52292	IMA1_HUMAN	KPNA2	Importin subunit alpha-1	1	107209	0	0
O15131;P52294	O15131;P52294;C9JYI4	IMA5_HUMAN;IMA6_HUMAN	KPNA1;KPNA5	Importin subunit alpha-6	1	113613	0	0
Q9Y6M1;Q9Y6M1-1;Q9Y6M1-3;Q9Y6M1-4;Q9Y6M1-5;Q9Y6M1-6	Q9Y6M1;F8W930;Q9Y6M1-1;Q9Y6M1-3;Q9Y6M1-4;Q9Y6M1-5;Q9Y6M1-6	IF2B2-1_HUMAN;IF2B2-3_HUMAN;IF2B2-4_HUMAN;IF2B2-5_HUMAN;IF2B2-6_HUMAN;IF2B2_HUMAN	IGF2BP2	Insulin-like growth factor 2 mRNA-binding protein 2	1	68807.7	0	82504.7
Q5TA45;Q5TA45-2;Q5TA45-3;Q5TA45-4;Q5TA45-5	Q5TA45;A0A087WYI0;C9IYS7;J3QRY6;Q5TA45-2;Q5TA45-3;Q5TA45-4;Q5TA45-5	INT11-2_HUMAN;INT11-3_HUMAN;INT11-4_HUMAN;INT11-5_HUMAN;INT11_HUMAN	INTS11	Integrator complex subunit 11	1	111636	0	0
A0A0U1RQK9	O94788;A0A0U1RQK9;H0YKL3;H0YMG7;O94788-2;O94788-3;O94788-4;Q9UED3	A0A0U1RQK9_HUMAN	ALDH1B1	Isoform of P30837, Aldehyde dehydrogenase X, mitochondrial (Fragment)	1	251587	0	0
H0YHV5	H0YHV5	H0YHV5_HUMAN	MARS	Isoform of P56192, Methionine--tRNA ligase, cytoplasmic (Fragment)	1	0	102766	0
D6RG21	D6RG21	D6RG21_HUMAN	MEF2C	Isoform of Q06413, Myocyte-specific enhancer factor 2C (Fragment)	1	227088	0	197774
J3QQU5	J3QQU5	J3QQU5_HUMAN	FLII	Isoform of Q13045, Protein flightless-1 homolog (Fragment)	1	66198.6	0	172980
Q2NKJ3-2	Q2NKJ3-2	CTC1-2_HUMAN	CTC1	Isoform of Q2NKJ3, Isoform 2 of CST complex subunit CTC1	1	0	0	134116
P30461;P30479;P30481;P30483;P30485;P30487;P30488;Q04826	A0A140T997;A0A140T9Y5;A0A140TA11;A0A140TA14;P30461;P30479;P30481;P30483;P30485;P30487;P30488;Q04826	1B13_HUMAN;1B40_HUMAN;1B41_HUMAN;1B44_HUMAN;1B45_HUMAN;1B47_HUMAN;1B49_HUMAN;1B50_HUMAN	HLA-B	Isoform of Q31612, HLA class I histocompatibility antigen, B-13 alpha chain	1	139093	0	127087
Q8N961-2	Q8N961-2	ABTB2-2_HUMAN	ABTB2	Isoform of Q8N961, Isoform 2 of Ankyrin repeat and BTB/POZ domain-containing protein 2	1	181131	248955	0
Q96P11-2	Q96P11-2	NSUN5-2_HUMAN	NSUN5	Isoform of Q96P11, Isoform 2 of Probable 28S rRNA (cytosine-C(5))-methyltransferase	1	74365.3	0	134758
H0YI82	H0YI82	H0YI82_HUMAN	ASH1L	Isoform of Q9NR48, Histone-lysine N-methyltransferase ASH1L (Fragment)	1	0	225141	0
Q07866;Q07866-10;Q07866-2;Q07866-3;Q07866-4;Q07866-5;Q07866-6;Q07866-7;Q07866-8;Q07866-9;Q9H0B6;Q9H0B6-2	Q07866;Q9H0B6;A8MZ87;F8W6L3;G3V2E7;G3V3H3;G3V5R9;G5E9S8;Q07866-10;Q07866-2;Q07866-3;Q07866-4;Q07866-5;Q07866-6;Q07866-7;Q07866-8;Q07866-9;Q9H0B6-2;E7EVH7	KLC1-10_HUMAN;KLC1-2_HUMAN;KLC1-3_HUMAN;KLC1-4_HUMAN;KLC1-5_HUMAN;KLC1-6_HUMAN;KLC1-7_HUMAN;KLC1-8_HUMAN;KLC1-9_HUMAN;KLC1_HUMAN;KLC2-2_HUMAN;KLC2_HUMAN	KLC1;KLC2	Kinesin light chain 1	1	95720	0	82396.2
Q16850;Q16850-2	Q16850;A0A0C4DFL7;Q16850-2	CP51A-2_HUMAN;CP51A_HUMAN	CYP51A1	Lanosterol 14-alpha demethylase	1	53750	0	0
P23490	P23490	LORI_HUMAN	LOR	Loricrin	1	203728	0	55840.8
Q8NF37	Q8NF37	PCAT1_HUMAN	LPCAT1	Lysophosphatidylcholine acyltransferase 1	1	36145.8	99320.4	95074.6
Q13296;Q13296-2	Q13296;Q13296-2;Q6NX70	SG2A2-2_HUMAN;SG2A2_HUMAN	SCGB2A2	Mammaglobin-A	1	113734	0	395758
Q13330;Q13330-2;Q13330-3;Q9BTC8;Q9BTC8-2	Q13330;Q9BTC8;D6W5A2;E7EQY4;E7ESY4;E7EV10;E9PCS8;H0Y4T7;Q13330-2;Q13330-3;Q9BTC8-2	MTA1-2_HUMAN;MTA1-3_HUMAN;MTA1_HUMAN;MTA3-2_HUMAN;MTA3_HUMAN	MTA1;MTA3	Metastasis-associated protein MTA1	1	118732	139364	102230
Q3SY69	Q3SY69;A0A494C1M4	AL1L2_HUMAN	ALDH1L2	Mitochondrial 10-formyltetrahydrofolate dehydrogenase	1	25482.6	0	0
Q10713	Q10713	MPPA_HUMAN	PMPCA	Mitochondrial-processing peptidase subunit alpha	1	61309	0	0
O75439	O75439;G3V0E4	MPPB_HUMAN	PMPCB	Mitochondrial-processing peptidase subunit beta	1	58164.2	0	0
Q9NR56;Q9NR56-2;Q9NR56-3;Q9NR56-4;Q9NR56-5;Q9NR56-6;Q9NR56-7	Q9NR56;A0A0A0MQX8;C9JP00;Q9NR56-2;Q9NR56-3;Q9NR56-4;Q9NR56-5;Q9NR56-6;Q9NR56-7	MBNL1-2_HUMAN;MBNL1-3_HUMAN;MBNL1-4_HUMAN;MBNL1-5_HUMAN;MBNL1-6_HUMAN;MBNL1-7_HUMAN;MBNL1_HUMAN	MBNL1	Muscleblind-like protein 1	1	555243	574012	571084
P23368;P23368-2;Q16798;Q16798-2	P23368;Q16798;A0A1W2PPH1;A0A1W2PQ37;A0A1W2PQF8;A0A1W2PQH3;A0A1W2PQT3;A0A1W2PQY8;E9PMB9;P23368-2;Q16798-2;Q6TCH8	MAOM-2_HUMAN;MAOM_HUMAN;MAON-2_HUMAN;MAON_HUMAN	ME2;ME3	NAD-dependent malic enzyme, mitochondrial	1	80887.7	92609.7	207793
Q15758;Q15758-2;Q15758-3	Q15758;M0QXM4;Q15758-2;Q15758-3	AAAT-2_HUMAN;AAAT-3_HUMAN;AAAT_HUMAN	SLC1A5	Neutral amino acid transporter B(0)	1	0	173033	178522
P59665;P59666	P59665;P59666	DEF1_HUMAN;DEF3_HUMAN	DEFA1B;DEFA3	Neutrophil defensin 1	1	232543	0	255166
P67809	P67809;H0Y449	YBOX1_HUMAN	YBX1	Nuclease-sensitive element-binding protein 1	1	137209	0	0
Q15645	Q15645	PCH2_HUMAN	TRIP13	Pachytene checkpoint protein 2 homolog	1	299678	142942	276410
Q14318	Q14318	FKBP8_HUMAN	FKBP8	Peptidyl-prolyl cis-trans isomerase FKBP8	1	83300.3	137018	61617.3
Q06830;Q13162	Q06830;Q13162;A0A0A0MRQ5;A0A0A0MSI0;H7C3T4	PRDX1_HUMAN;PRDX4_HUMAN	PRDX1;PRDX4	Peroxiredoxin-1	1	300752	279018	455633
P32119	P32119	PRDX2_HUMAN	PRDX2	Peroxiredoxin-2	1	0	0	188844
Q9Y6I8;Q9Y6I8-2	Q9Y6I8;B4DWH1;Q9Y6I8-2	PXMP4-2_HUMAN;PXMP4_HUMAN	PXMP4	Peroxisomal membrane protein 4	1	417655	918640	862493
Q9Y285	Q9Y285;K7EPH2;K7ER00;K7ER16	SYFA_HUMAN	FARSA	Phenylalanine--tRNA ligase alpha subunit	1	176957	91847	146943
O95394;O95394-3;O95394-4	O95394;A0A087WT27;A0A494C0G1;A0A494C1E2;A0A494C1Q4;H0Y8I3;H0Y987;J3KN95;O95394-3;O95394-4	AGM1-3_HUMAN;AGM1-4_HUMAN;AGM1_HUMAN	PGM3	Phosphoacetylglucosamine mutase	1	137143	197991	0
P13796;P13797;P13797-2;P13797-3	P13796;P13797;A0A0A0MSQ0;P13797-2;P13797-3;Q5TBN3;U3KQI3	PLSL_HUMAN;PLST-2_HUMAN;PLST-3_HUMAN;PLST_HUMAN	LCP1;PLS3	Plastin-2	1	0	54257.6	0
Q15366;Q15366-2;Q15366-3;Q15366-4;Q15366-5;Q15366-6;Q15366-7;Q15366-8	Q15366;F8VRH0;F8VZX2;H3BRU6;H3BSS4;Q15366-2;Q15366-3;Q15366-4;Q15366-5;Q15366-6;Q15366-7;Q15366-8	PCBP2-2_HUMAN;PCBP2-3_HUMAN;PCBP2-4_HUMAN;PCBP2-5_HUMAN;PCBP2-6_HUMAN;PCBP2-7_HUMAN;PCBP2-8_HUMAN;PCBP2_HUMAN	PCBP2	Poly(rC)-binding protein 2	1	256553	0	218321
Q9UHX1;Q9UHX1-2;Q9UHX1-3;Q9UHX1-4;Q9UHX1-5;Q9UHX1-6	Q9UHX1;A0A0J9YVP6;A0A0J9YXJ8;A0A0J9YXX5;A0A0J9YYL3;Q9UHX1-2;Q9UHX1-3;Q9UHX1-4;Q9UHX1-5;Q9UHX1-6	PUF60-2_HUMAN;PUF60-3_HUMAN;PUF60-4_HUMAN;PUF60-5_HUMAN;PUF60-6_HUMAN;PUF60_HUMAN	PUF60	Poly(U)-binding-splicing factor PUF60	1	50104.6	0	229721
P11940;Q9H361	P11940;Q9H361;A0A087WTT1;E7EQV3;E7ERJ7;H0YAP2;H0YAR2;P11940-2	PABP1_HUMAN;PABP3_HUMAN	PABPC1;PABPC3	Polyadenylate-binding protein 1	1	365043	136064	310981
Q9BY77;Q9BY77-2	Q9BY77;F6VRR5;Q9BY77-2	PDIP3-2_HUMAN;PDIP3_HUMAN	POLDIP3	Polymerase delta-interacting protein 3	1	0	215098	113613
P01833	P01833	PIGR_HUMAN	PIGR	Polymeric immunoglobulin receptor	1	68518	0	42723.5
Q01860;Q01860-2	Q01860;F2Z381;M1S623;Q01860-2;U3KQH6	PO5F1-2_HUMAN;PO5F1_HUMAN	POU5F1	POU domain, class 5, transcription factor 1	1	196884	154486	149196
Q6UN15;Q6UN15-3;Q6UN15-4;Q6UN15-5	Q6UN15;Q6UN15-3;Q6UN15-4;Q6UN15-5;A0A0B4J203	FIP1-3_HUMAN;FIP1-4_HUMAN;FIP1-5_HUMAN;FIP1_HUMAN	FIP1L1	Pre-mRNA 3'-end-processing factor FIP1	1	1154240	1494470	3686030
Q9H3G5	Q9H3G5;H7C0X5;H7C218	CPVL_HUMAN	CPVL	Probable serine carboxypeptidase CPVL	1	35783.5	0	0
Q16342;Q16342-2;Q16342-3;Q16342-4;Q16342-5	Q16342;A0A087WYJ3;F5H4V9;J3QK82;Q16342-2;Q16342-3;Q16342-4;Q16342-5	PDCD2-2_HUMAN;PDCD2-3_HUMAN;PDCD2-4_HUMAN;PDCD2-5_HUMAN;PDCD2_HUMAN	PDCD2	Programmed cell death protein 2	1	218689	0	118854
P12273	P12273	PIP_HUMAN	PIP	Prolactin-inducible protein	1	118519	0	124326
Q99873;Q99873-2;Q99873-3;Q9NR22;Q9NR22-2	Q99873;Q9NR22;E9PKG1;Q99873-2;Q99873-3;Q9NR22-2	ANM1-2_HUMAN;ANM1-3_HUMAN;ANM1_HUMAN;ANM8-2_HUMAN;ANM8_HUMAN	PRMT1;PRMT8	Protein arginine N-methyltransferase 1	1	287675	0	174936
Q15084;Q15084-2;Q15084-3;Q15084-4;Q15084-5	Q15084;Q15084-2;Q15084-3;Q15084-4;Q15084-5	PDIA6-2_HUMAN;PDIA6-3_HUMAN;PDIA6-4_HUMAN;PDIA6-5_HUMAN;PDIA6_HUMAN	PDIA6	Protein disulfide-isomerase A6	1	279510	303181	389664
Q658Y4	Q658Y4;E7ER68;G3V120	F91A1_HUMAN	FAM91A1	Protein FAM91A1	1	132467	0	115442
P31949	P31949	S10AB_HUMAN	S100A11	Protein S100-A11	1	100035	0	91816.6
Q9HCY8	Q9HCY8	S10AE_HUMAN	S100A14	Protein S100-A14	1	38928.3	0	0
P33764	P33764	S10A3_HUMAN	S100A3	Protein S100-A3	1	0	0	523303
P06703	P06703;R4GN98	S10A6_HUMAN	S100A6	Protein S100-A6	1	0	0	372244
Q92734;Q92734-2;Q92734-3;Q92734-4	Q92734;C9JJP5;C9JTY3;C9JUE0;Q92734-2;Q92734-3;Q92734-4	TFG-2_HUMAN;TFG-3_HUMAN;TFG-4_HUMAN;TFG_HUMAN	TFG	Protein TFG	1	0	158863	168462
P48741	P17066;P48741	HSP77_HUMAN	HSPA7	Putative heat shock 70 kDa protein 7	1	11105100	22957000	16692900
Q13283	Q13283	G3BP1_HUMAN	G3BP1	Ras GTPase-activating protein-binding protein 1	1	0	125638	79212.9
P63244	P63244;D6R909;D6R9L0;D6R9Z1;D6RAC2;D6RAU2;D6RBD0;D6REE5;D6RFX4;D6RFZ9;D6RGK8;D6RHH4;E9PD14	RACK1_HUMAN	RACK1	Receptor of activated protein C kinase 1	1	57806.9	0	93542
P13489	P13489	RINI_HUMAN	RNH1	Ribonuclease inhibitor	1	108122	0	90603
P51812;Q15418;Q15418-2;Q15418-3;Q15418-4	P51812;Q15418;A0A2R8Y603;B1AXG1;B4DG22;B7ZB17;E9PGT3;Q15418-2;Q15418-3;Q15418-4;Q5SVM6	KS6A1-2_HUMAN;KS6A1-3_HUMAN;KS6A1-4_HUMAN;KS6A1_HUMAN;KS6A3_HUMAN	RPS6KA1;RPS6KA3	Ribosomal protein S6 kinase alpha-3	1	0	0	244590
Q01844;Q01844-2;Q01844-3;Q01844-5;Q01844-6	Q01844;A0A0D9SFL3;B0QYK0;C9JGE3;H7BY36;Q01844-2;Q01844-3;Q01844-5;Q01844-6	EWS-2_HUMAN;EWS-3_HUMAN;EWS-5_HUMAN;EWS-6_HUMAN;EWS_HUMAN	EWSR1	RNA-binding protein EWS	1	295401	0	281458
P35637;P35637-2	P35637;H3BPE7;P35637-2	FUS-2_HUMAN;FUS_HUMAN	FUS	RNA-binding protein FUS	1	57045.3	0	0
Q9UKM9;Q9UKM9-2	Q9UKM9;Q5QPL9;Q5QPM0;Q9UKM9-2	RALY-2_HUMAN;RALY_HUMAN	RALY	RNA-binding protein Raly	1	121944	0	61244.3
Q9NVA2;Q9NVA2-2	Q9NVA2;D6R9Y6;D6RDP1;D6RDU5;D6RER5;D6RGI3;Q9NVA2-2	SEP11-2_HUMAN;SEP11_HUMAN	SEPT11	Septin-11	1	82000.8	0	0
Q15019;Q15019-2	Q15019;B5MCX3;B5MD47;C9IY94;C9IZU3;C9J2Q4;C9J938;C9JB25;C9JQJ4;C9JZI2;Q15019-2	SEPT2-2_HUMAN;SEPT2_HUMAN	SEPT2	Septin-2	1	180526	0	225942
Q16181;Q16181-2	Q16181;E7EPK1;E7ES33;G3V1Q4;Q16181-2;Q5JXL7	SEPT7-2_HUMAN;SEPT7_HUMAN	SEPT7	Septin-7	1	0	0	244988
Q13501;Q13501-2	Q13501;E7EMC7;Q13501-2	SQSTM-2_HUMAN;SQSTM_HUMAN	SQSTM1	Sequestosome-1	1	68474.5	135919	124037
O15269;O15269-2	O15269;A0A2R8Y4S0;A0A2R8Y6A2;A0A2R8Y763;O15269-2	SPTC1-2_HUMAN;SPTC1_HUMAN	SPTLC1	Serine palmitoyltransferase 1	1	94833.6	0	76570.4
O95747	O95747	OXSR1_HUMAN	OXSR1	Serine/threonine-protein kinase OSR1	1	72686.3	111447	96418.4
P63151;P63151-2	P63151;Q9Y2T4;E5RFR9;P63151-2;Q9Y2T4-2;Q9Y2T4-3;Q9Y2T4-4	2ABA-2_HUMAN;2ABA_HUMAN	PPP2R2A	Serine/threonine-protein phosphatase 2A 55 kDa regulatory subunit B alpha isoform	1	121221	0	0
P29508;P29508-2;P48594	P29508;P48594;H0Y5H9;P29508-2	SPB3-2_HUMAN;SPB3_HUMAN;SPB4_HUMAN	SERPINB3;SERPINB4	Serpin B3	1	131510	291600	0
Q96I25	Q96I25;H0Y6J6	SPF45_HUMAN	RBM17	Splicing factor 45	1	128029	0	105809
P37268;P37268-2;P37268-3;P37268-4;P37268-5	P37268;A0A1W2PQ47;E9PNM1;P37268-2;P37268-3;P37268-4;P37268-5	FDFT-2_HUMAN;FDFT-3_HUMAN;FDFT-4_HUMAN;FDFT-5_HUMAN;FDFT_HUMAN	FDFT1	Squalene synthase	1	243257	0	152733
Q9C0H9;Q9C0H9-2;Q9C0H9-4	Q9C0H9;A0A087WVV7;A0A087X165;Q9C0H9-2;Q9C0H9-4	SRCN1-2_HUMAN;SRCN1-4_HUMAN;SRCN1_HUMAN	SRCIN1	SRC kinase signaling inhibitor 1	1	2080880	1100420	1747450
Q9UJZ1;Q9UJZ1-2	Q9UJZ1;A0A087WYB4;Q9UJZ1-2	STML2-2_HUMAN;STML2_HUMAN	STOML2	Stomatin-like protein 2, mitochondrial	1	53734.1	0	0
P31040;P31040-2	P31040;D6RFM5;P31040-2;A0A494C1T6	SDHA-2_HUMAN;SDHA_HUMAN	SDHA	Succinate dehydrogenase [ubiquinone] flavoprotein subunit, mitochondrial	1	0	0	102217
Q96I99	Q96I99;H0Y852	SUCB2_HUMAN	SUCLG2	Succinate--CoA ligase [GDP-forming] subunit beta, mitochondrial	1	50740.6	0	0
Q12824;Q12824-2	Q12824;A0A0G2JRV3;A0A0G2JSE9;A0A0U1RQQ2;A0A0U1RRB8;A0A2R8Y5N5;A0A2R8YEE8;B5MCL5;C9JTA6;G5E975;Q12824-2	SNF5-2_HUMAN;SNF5_HUMAN	SMARCB1	SWI/SNF-related matrix-associated actin-dependent regulator of chromatin subfamily B member 1	1	94881.2	0	128833
Q92925;Q92925-2;Q92925-3	Q92925;B9EGA3;J3KMX2;Q92925-2;Q92925-3	SMRD2-2_HUMAN;SMRD2-3_HUMAN;SMRD2_HUMAN	SMARCD2	SWI/SNF-related matrix-associated actin-dependent regulator of chromatin subfamily D member 2	1	0	0	25693.8
P10599;P10599-2	P10599;P10599-2	THIO-2_HUMAN;THIO_HUMAN	TXN	Thioredoxin	1	1355640	775331	2351970
Q8NBS9;Q8NBS9-2	Q8NBS9;Q8NBS9-2	TXND5-2_HUMAN;TXND5_HUMAN	TXNDC5	Thioredoxin domain-containing protein 5	1	88900.3	0	191270
Q8WZ42;Q8WZ42-10;Q8WZ42-11;Q8WZ42-12;Q8WZ42-13;Q8WZ42-2;Q8WZ42-3;Q8WZ42-4;Q8WZ42-5;Q8WZ42-7;Q8WZ42-8;Q8WZ42-9	Q8WZ42;A0A0A0MRA3;A0A0A0MTS7;Q8WZ42-10;Q8WZ42-11;Q8WZ42-12;Q8WZ42-13;Q8WZ42-2;Q8WZ42-3;Q8WZ42-4;Q8WZ42-5;Q8WZ42-7;Q8WZ42-8;Q8WZ42-9	TITIN-10_HUMAN;TITIN-11_HUMAN;TITIN-12_HUMAN;TITIN-13_HUMAN;TITIN-2_HUMAN;TITIN-3_HUMAN;TITIN-4_HUMAN;TITIN-5_HUMAN;TITIN-7_HUMAN;TITIN-8_HUMAN;TITIN-9_HUMAN;TITIN_HUMAN	TTN	Titin	1	226870	0	302275
A6H8Y1;A6H8Y1-2;A6H8Y1-6;A6H8Y1-7	A6H8Y1;A0A0G2JNU3;A6H8Y1-2;A6H8Y1-6;A6H8Y1-7	BDP1-2_HUMAN;BDP1-6_HUMAN;BDP1-7_HUMAN;BDP1_HUMAN	BDP1	Transcription factor TFIIIB component B'' homolog	1	0	12047800	5084220
Q13263;Q13263-2	Q13263;Q13263-2	TIF1B-2_HUMAN;TIF1B_HUMAN	TRIM28	Transcription intermediary factor 1-beta	1	175048	0	128833
Q00577	Q00577;A0A494C0H6	PURA_HUMAN	PURA	Transcriptional activator protein Pur-alpha	1	75452.2	0	72306.2
Q9Y4P3	Q9Y4P3;A0A087WXC6;E9PF19;F8WDI9;Q96E41	TBL2_HUMAN	TBL2	Transducin beta-like protein 2	1	35643.9	0	0
P55084;P55084-2	P55084;B5MD38;C9JE81;C9JEY0;F5GZQ3;P55084-2	ECHB-2_HUMAN;ECHB_HUMAN	HADHB	Trifunctional enzyme subunit beta, mitochondrial	1	75403.9	0	0
Q6PEY2	P0DPH7;P0DPH8;P68363;Q6PEY2;Q71U36;Q9BQE3;A0A1W2PQM2;F5H5D3;P0DPH7-2;P68363-2;Q71U36-2	TBA3E_HUMAN	TUBA3E	Tubulin alpha-3E chain	1	9034020	5504910	4364840
Q13885	Q13885	TBB2A_HUMAN	TUBB2A	Tubulin beta-2A chain	1	106010	0	0
Q9BVA1	Q9BVA1	TBB2B_HUMAN	TUBB2B	Tubulin beta-2B chain	1	399318	173109	103240
Q13509;Q13509-2	Q13509;G3V2A3;Q13509-2;A0A0B4J269	TBB3-2_HUMAN;TBB3_HUMAN	TUBB3	Tubulin beta-3 chain	1	379679	0	0
P68371	P68371	TBB4B_HUMAN	TUBB4B	Tubulin beta-4B chain	1	1373390	388142	520111
Q99816;Q99816-2	Q99816;F5H442;Q99816-2	TS101-2_HUMAN;TS101_HUMAN	TSG101	Tumor susceptibility gene 101 protein	1	0	0	61161.8
O15042;O15042-2	O15042;E7ET15;E7EW00;H0Y8D9;O15042-2	SR140-2_HUMAN;SR140_HUMAN	U2SURP	U2 snRNP-associated SURP motif-containing protein	1	57577.2	0	0
O43395;O43395-3	O43395;O43395-3	PRPF3-3_HUMAN;PRPF3_HUMAN	PRPF3	U4/U6 small nuclear ribonucleoprotein Prp3	1	91920.2	0	60367.1
Q53GS9;Q53GS9-3	Q53GS9;B9A018;F8WC91;Q53GS9-3	SNUT2-3_HUMAN;SNUT2_HUMAN	USP39	U4/U6.U5 tri-snRNP-associated protein 2	1	0	0	84341.6
O60701;O60701-2	O60701;D6RHF4;E7ER83;E7ER95;E7ETF4;E7EV97;E9PBD2;O60701-2	UGDH-2_HUMAN;UGDH_HUMAN	UGDH	UDP-glucose 6-dehydrogenase	1	70490.5	0	0
P11172;P11172-2;P11172-3;P11172-4	P11172;E9PFD2;P11172-2;P11172-3;P11172-4	UMPS-2_HUMAN;UMPS-3_HUMAN;UMPS-4_HUMAN;UMPS_HUMAN	UMPS	Uridine 5'-monophosphate synthase	1	99946.7	84483.1	163080
Q13698	Q13698;B1ALM3	CAC1S_HUMAN	CACNA1S	Voltage-dependent L-type calcium channel subunit alpha-1S	1	334627	470945	0
P12956;P12956-2	P12956;B1AHC9;P12956-2	XRCC6-2_HUMAN;XRCC6_HUMAN	XRCC6	X-ray repair cross-complementing protein 6	1	140295	0	106205
P16989;P16989-2	P16989;P16989-2	YBOX3-2_HUMAN;YBOX3_HUMAN	YBX3	Y-box-binding protein 3	1	69454	195076	99933.3
P52738	P52738;F5GX08;F5H3Z2;F5H4I1;F5H644	ZN140_HUMAN	ZNF140	Zinc finger protein 140	1	721219	335113	647874
P25311	P25311	ZA2G_HUMAN	AZGP1	Zinc-alpha-2-glycoprotein	1	565896	831853	1109520
