# Supplementary material for: Integrating deep learning for post-translational modifications crosstalk on Hsp90 and drug binding[image]
Source: J Biol Chem. 2025 Jul 25;301(9):110519. doi: 10.1016/j.jbc.2025.110519 (PMC12398796; doi:10.1016/j.jbc.2025.110519)
Supplement: Supplementary Table 2 [file mmc3.xlsx]

## Sheet: Acetyl (K)Sites
Proteins	Positions within proteins	Protein names	Gene names	Fasta headers	Localization prob	PEP	Amino acid	Acetyl (K) Probabilities	SA	SB	SC	Normalized	SA	SB	SC
P07900;P08238	283;275	Heat shock protein HSP 90-alpha;Heat shock protein HSP 90-beta	HSP90AA1;HSP90AB1	sp|P07900|HS90A_HUMAN Heat shock protein HSP 90-alpha OS=Homo sapiens OX=9606 GN=HSP90AA1 PE=1 SV=5;sp|P08238|HS90B_HUMAN Heat shock protein HSP 90-beta OS=Homo sapiens OX=9606 GN=HSP90AB1 PE=1 SV=4	1	0.011077	K	EK(1)YIDQEELNK	70908.4	73818.4	59652.9		70908.4	149039	79457.6
P07900;P08238	615;607	Heat shock protein HSP 90-alpha;Heat shock protein HSP 90-beta	HSP90AA1;HSP90AB1	sp|P07900|HS90A_HUMAN Heat shock protein HSP 90-alpha OS=Homo sapiens OX=9606 GN=HSP90AA1 PE=1 SV=5;sp|P08238|HS90B_HUMAN Heat shock protein HSP 90-beta OS=Homo sapiens OX=9606 GN=HSP90AB1 PE=1 SV=4	1	0.0084223	K	IMK(1)AQALR	282625	127328	96727		282625	257075	128840
P07900;P08238	362;354	Heat shock protein HSP 90-alpha;Heat shock protein HSP 90-beta	HSP90AA1;HSP90AB1	sp|P07900|HS90A_HUMAN Heat shock protein HSP 90-alpha OS=Homo sapiens OX=9606 GN=HSP90AA1 PE=1 SV=5;sp|P08238|HS90B_HUMAN Heat shock protein HSP 90-beta OS=Homo sapiens OX=9606 GN=HSP90AB1 PE=1 SV=4	1	0.00592996	K	NNIK(1)LYVR	152035	43755.5	39709.8		152035	88342.4	52893.4
