# Supplementary material for: Integrating deep learning for post-translational modifications crosstalk on Hsp90 and drug binding[image]
Source: J Biol Chem. 2025 Jul 25;301(9):110519. doi: 10.1016/j.jbc.2025.110519 (PMC12398796; doi:10.1016/j.jbc.2025.110519)
Supplement: Supplementary Table 3 [file mmc4.xlsx]

## Sheet: Phospho (STY)Sites
Proteins	Positions within proteins	Protein names	Gene names	Fasta headers	Localization prob	PEP	Amino acid	Phospho (STY) Probabilities	SA	SB	SC	Normalized	SA	SB	SC
P07900	263	Heat shock protein HSP 90-alpha	HSP90AA1	sp|P07900|HS90A_HUMAN Heat shock protein HSP 90-alpha OS=Homo sapiens OX=9606 GN=HSP90AA1 PE=1 SV=5	1	0	S	ESEDKPEIEDVGS(1)DEEEEKK	192884600	113860400	77953780		192884600	222597082	1.97613e+08
P07900	231	Heat shock protein HSP 90-alpha	HSP90AA1	sp|P07900|HS90A_HUMAN Heat shock protein HSP 90-alpha OS=Homo sapiens OX=9606 GN=HSP90AA1 PE=1 SV=5	1	2.78386e-222	S	EVS(1)DDEAEEKEDKEEEK	547468	298827	217262		547468	584207	550760
P07900	641	Heat shock protein HSP 90-alpha	HSP90AA1	sp|P07900|HS90A_HUMAN Heat shock protein HSP 90-alpha OS=Homo sapiens OX=9606 GN=HSP90AA1 PE=1 SV=5	0.991115	0.00027084	S	HLEINPDHS(0.991)IIET(0.009)LR	175542	47452.3	63503.6		175542	92769.2	160982
P07900	453	Heat shock protein HSP 90-alpha	HSP90AA1	sp|P07900|HS90A_HUMAN Heat shock protein HSP 90-alpha OS=Homo sapiens OX=9606 GN=HSP90AA1 PE=1 SV=5	1	0.00198742	S	LGIHEDS(1)QNR	352935	197463	170654		352935	386041	432609
P07900	476	Heat shock protein HSP 90-alpha	HSP90AA1	sp|P07900|HS90A_HUMAN Heat shock protein HSP 90-alpha OS=Homo sapiens OX=9606 GN=HSP90AA1 PE=1 SV=5	0.973282	1.64378e-05	S	YYT(0.003)S(0.004)AS(0.017)GDEMVS(0.973)LKDYCT(0.001)R	546261	42692.2	229081		546261	83463.2	580720
P07900;P08238	399;391	Heat shock protein HSP 90-alpha;Heat shock protein HSP 90-beta	HSP90AA1;HSP90AB1	sp|P07900|HS90A_HUMAN Heat shock protein HSP 90-alpha OS=Homo sapiens OX=9606 GN=HSP90AA1 PE=1 SV=5;sp|P08238|HS90B_HUMAN Heat shock protein HSP 90-beta OS=Homo sapiens OX=9606 GN=HSP90AB1 PE=1 SV=4	0.999814	0.000369563	S	GVVDSEDLPLNIS(1)R	180139	101705	86482.1		180139	198833	219232
P07900;P08238	293;285	Heat shock protein HSP 90-alpha;Heat shock protein HSP 90-beta	HSP90AA1;HSP90AB1	sp|P07900|HS90A_HUMAN Heat shock protein HSP 90-alpha OS=Homo sapiens OX=9606 GN=HSP90AA1 PE=1 SV=5;sp|P08238|HS90B_HUMAN Heat shock protein HSP 90-beta OS=Homo sapiens OX=9606 GN=HSP90AB1 PE=1 SV=4	0.995973	1.12768e-06	T	YIDQEELNKT(0.996)KPIWT(0.004)R	1227142	398063	563206		1227142	778213	1.42773e+06
P08238	532	Heat shock protein HSP 90-beta	HSP90AB1	sp|P08238|HS90B_HUMAN Heat shock protein HSP 90-beta OS=Homo sapiens OX=9606 GN=HSP90AB1 PE=1 SV=4	0.999941	0.00123532	S	EFDGKS(1)LVSVTK	551060	404190	296585		551060	866584	667315
P08238	226	Heat shock protein HSP 90-beta	HSP90AB1	sp|P08238|HS90B_HUMAN Heat shock protein HSP 90-beta OS=Homo sapiens OX=9606 GN=HSP90AB1 PE=1 SV=4	1	3.51651e-147	S	EREKEIS(1)DDEAEEEK	1716283	1912838	1542213		1716283	4.10112e+06	3.46998e+06
P08238	255	Heat shock protein HSP 90-beta	HSP90AB1	sp|P08238|HS90B_HUMAN Heat shock protein HSP 90-beta OS=Homo sapiens OX=9606 GN=HSP90AB1 PE=1 SV=4	1	5.57456e-231	S	IEDVGS(1)DEEDDS(1)GKDKK	5013441	4015290	3288937		5013441	8.60878e+06	7.40011e+06
P08238	261	Heat shock protein HSP 90-beta	HSP90AB1	sp|P08238|HS90B_HUMAN Heat shock protein HSP 90-beta OS=Homo sapiens OX=9606 GN=HSP90AB1 PE=1 SV=4	1	1.14117e-13	S	IEDVGS(1)DEEDDS(1)GKDKK	2384300	1644700	1135300		2384300	3.52624e+06	2554425
P08238	452	Heat shock protein HSP 90-beta	HSP90AB1	sp|P08238|HS90B_HUMAN Heat shock protein HSP 90-beta OS=Homo sapiens OX=9606 GN=HSP90AB1 PE=1 SV=4	1	0.00178202	S	RLS(1)ELLR	478890	196711	268776		478890	421748	604746
