# Supplementary material for: Integrating deep learning for post-translational modifications crosstalk on Hsp90 and drug binding[image]
Source: J Biol Chem. 2025 Jul 25;301(9):110519. doi: 10.1016/j.jbc.2025.110519 (PMC12398796; doi:10.1016/j.jbc.2025.110519)
Supplement: Supplementary Table 4 [file mmc5.xlsx]

## Sheet: Sheet1
Key	Predict_mut	wt_pred
(alpha_q, 231, Phos_ST)	0.769371	0.7606
(alpha_q, 263, Phos_ST)	0.751057	0.729588
(alpha_q, 283, Pyro_Q)	0.729347	0.701668
(alpha_q, 293, Phos_ST)	0.678466	0.727246
(alpha_q, 362, Hydro_K)	0.834886	0.835476
(alpha_q, 399, Phos_ST)	0.821376	0.811345
(alpha_q, 453, Phos_ST)	0.791135	0.787632
(alpha_q, 476, Phos_ST)	0.648129	0.667294
(alpha_q, 615, Hydro_K)	0.881209	0.872646
(alpha_q, 641, Phos_ST)	0.681838	0.713344
(beta_q, 226, Phos_ST)	0.764312	0.76566
(beta_q, 255, Phos_ST)	0.764356	0.754307
(beta_q, 261, Phos_ST)	0.583883	0.56798
(beta_q, 275, Pyro_Q)	0.784724	0.703978
(beta_q, 285, Phos_ST)	0.750873	0.75787
(beta_q, 354, Hydro_K)	0.753644	0.749132
(beta_q, 391, Phos_ST)	0.72585	0.721604
(beta_q, 452, Phos_ST)	0.684743	0.685043
(beta_q, 532, Phos_ST)	0.600545	0.600236
(beta_q, 607, Hydro_K)	0.790419	0.774863
