# Supplementary material for: Integrating deep learning for post-translational modifications crosstalk on Hsp90 and drug binding[image]
Source: J Biol Chem. 2025 Jul 25;301(9):110519. doi: 10.1016/j.jbc.2025.110519 (PMC12398796; doi:10.1016/j.jbc.2025.110519)
Supplement: Supplementary Table 5 [file mmc6.xlsx]

## Sheet: Figure 1
Raw Integrated Density Values
Rep 1			Rep 2			Rep 3
Bio-GB	[ ]		Bio-GB	[ ]		Bio-GB	[ ]
1	0.1	325124	1	0.1	360409	1	0.1	543546
	0.5	764010		0.5	712639		0.5	998307
2	0.1	287495	2	0.1	315472	2	0.1	492398
	0.5	475057		0.5	641096		0.5	926842
3	0.1	672815	3	0.1	724176	3	0.1	931797
	0.5	1.15802e+06		0.5	1073557		0.5	1367844
8	0.1	934485	8	0.1	929340	8	0.1	967504
	0.5	1.10534e+06		0.5	1232592		0.5	1532693
wt	0.1	315864	wt	0.1	410144	wt	0.1	732393
	0.5	821301		0.5	778638		0.5	1208378
10	0.1	392396	10	0.1	334881	10	0.1	504701
	0.5	920653		0.5	666582		0.5	1029657
6	0.1	351540	6	0.1	348911	6	0.1	561455
	0.5	929806		0.5	770069		0.5	1048688
4	0.1	333766	4	0.1	451201	4	0.1	681696
	0.5	918640		0.5	845645		0.5	1117392
5	0.1	338661	5	0.1	406137	5	0.1	714737
	0.5	907901		0.5	839605		0.5	1316781
7	0.1	340408	7	0.1	421913	7	0.1	743529
	0.5	903863		0.5	765184		0.5	1268089
9	0.1	352123	9	0.1	379987	9	0.1	679150
	0.5	868982		0.5	815414		0.5	1232793
11	0.1	320519	11	0.1	433875	11	0.1	619625
	0.5	861243		0.5	914967		0.5	1241698
ATP Binding			ATP Binding			ATP Binding
11		277058	11		369535	11		673518
6		304909	6		368267	6		664710
10		254174	10		373539	10		678444
9		272312	9		399512	9		693511
7		291294	7		406097	7		645622
5		247982	5		420106	5		674124
4		244908	4		397313	4		721683
8		411941	8		563595	8		976765
3		276208	3		555452	3		874022
2		186377	2		383583	2		640298
1		207042	1		372582	1		657695
WT		174200	WT		415427	WT		438791
Inputs			Inputs			Inputs
11		457600	11		601060	11		633840
6		510244	6		632066	6		731236
10		591654	10		618390	10		686677
9		541664	9		596748	9		764697
7		516573	7		617409	7		731259
5		506468	5		627208	5		768653
4		486813	4		594804	4		729372
8		509716	8		595959	8		734050
3		509280	3		621490	3		734664
2		521875	2		650239	2		787167
1		430547	1		643172	1		739012
WT		495530	WT		592978	WT		745109

## Sheet: Figure 3
Raw Integrated Density Values
Rep 1			Rep 2			Rep 3
Bio-GB			Bio-GB			Bio-GB
	[ ]			[ ]			[ ]
Wtalpha	0.1	509511	Wtalpha	0.1	245509	Wtalpha	0.1	211042
	0.5	835188		0.5	434971		0.5	405778
K283R	0.1	299178	K283R	0.1	161788	K283R	0.1	199662
	0.5	503154		0.5	333365		0.5	224584
K283Q	0.1	869793	K283Q	0.1	509700	K283Q	0.1	465192
	0.5	1.01287e+06		0.5	582070		0.5	843998
WT beta	0.1	421266	WT beta	0.1	396689	WT beta	0.1	373509
	0.5	925792		0.5	463225		0.5	564083
K275R	0.1	299077	K275R	0.1	158223	K275R	0.1	197084
	0.5	361039		0.5	305283		0.5	248117
K275Q	0.1	959497	K275Q	0.1	469416	K275Q	0.1	544955
	0.5	1122753		0.5	462444		0.5	872450
ATP Binding			ATP Binding			ATP Binding
Wtalpha		908227	Wtalpha		235492	Wtalpha		268154
K283R		341745	K283R		136798	K283R		146836
K283Q		898336	K283Q		314050	K283Q		412014
WT beta		865953	WT beta		237868	WT beta		380904
K275R		348016	K275R		137408	K275R		147598
K275Q		1.19513e+06	K275Q		330016	K275Q		425043
Inputs			Inputs			Inputs
Wtalpha		1439459	Wtalpha		353470	Wtalpha		348264
K283R		1.33537e+06	K283R		358860	K283R		368098
K283Q		1.41411e+06	K283Q		339062	K283Q		364706
WT beta		1.47585e+06	WT beta		356558	WT beta		368968
K275R		1608788	K275R		363148	K275R		357575
K275Q		1697722	K275Q		350912	K275Q		367235
